# Supplementary material for: Detection of hotspots of school dropouts in India: A spatial clustering approach
Source: PLoS One. 2023 Jan 17;18(1):e0280034. doi: 10.1371/journal.pone.0280034 (PMC9844897; doi:10.1371/journal.pone.0280034)
Supplement: S1 Dataset — (ZIP) [file pone.0280034.s001.zip]

Archive with 6 entries (6 files):
- India_726.shx
- India_726.cpg
- India_726.dbf
- India_726.gal
- India_726.prj
- India_726.shp
