# Supplementary material for: Detection of hotspots of school dropouts in India: A spatial clustering approach
Source: PLoS One. 2023 Jan 17;18(1):e0280034. doi: 10.1371/journal.pone.0280034 (PMC9844897; doi:10.1371/journal.pone.0280034)
Supplement: S1 Dataset — (ZIP) [file pone.0280034.s001.zip › India_726.gal]

0 726 India_726 POLY_ID
1 4
2 3 21 717
2 5
1 3 4 7 717
3 6
1 2 7 8 10 21
4 5
2 5 7 717 718
5 9
4 6 7 9 11 12 14 16 718
6 5
5 16 23 24 718
7 6
2 3 4 5 8 9
8 6
3 7 9 10 11 12
9 4
5 7 8 11
10 6
3 8 12 13 21 22
11 4
8 12 9 5
12 7
5 8 10 11 13 14 15
13 5
10 12 15 17 22
14 5
5 12 15 16 19
15 5
12 13 14 17 19
16 6
5 6 14 18 19 24
17 5
13 15 19 20 22
18 5
16 19 20 24 55
19 6
14 15 16 17 18 20
20 3
17 19 18
21 4
717 10 1 3
22 3
10 13 17
23 7
6 24 25 26 28 717 718
24 6
6 16 18 23 25 55
25 9
23 24 26 27 29 33 35 36 55
26 5
23 25 27 28 30
27 6
25 26 30 31 33 34
28 4
23 26 30 58
29 5
25 33 34 36 40
30 7
26 27 28 31 32 58 60
31 7
27 30 32 34 40 45 91
32 7
30 31 60 79 91 92 199
33 4
25 27 29 34
34 5
27 29 31 33 40
35 5
25 36 37 55 56
36 7
25 29 35 38 40 41 56
37 3
35 39 56
38 6
36 41 43 44 54 56
39 3
37 54 56
40 8
29 31 34 36 41 44 45 47
41 5
36 38 40 44 56
42 4
48 54 131 132
43 6
38 44 46 50 51 54
44 7
38 40 41 43 47 49 50
45 7
31 40 47 52 57 91 92
46 4
43 48 51 54
47 5
40 44 45 49 52
48 6
42 46 51 54 82 132
49 7
44 47 50 52 53 84 85
50 5
43 44 49 51 53
51 6
43 46 48 50 53 82
52 7
45 47 49 80 81 84 92
53 5
49 50 51 82 85
54 7
38 39 42 43 46 48 56
55 4
18 24 25 35
56 7
35 36 37 38 39 41 54
57 2
45 91
58 6
28 30 59 60 61 62
59 6
58 62 63 64 66 67
60 7
30 32 58 61 65 66 199
61 4
58 60 62 66
62 4
58 59 61 66
63 4
59 64 67 69
64 3
59 63 67
65 5
60 66 199 200 201
66 8
59 60 61 62 65 67 68 200
67 6
59 63 64 66 68 69
68 5
66 67 69 70 200
69 4
63 67 68 70
70 7
68 69 137 138 200 204 205
71 8
72 75 78 88 90 95 96 101
72 8
71 73 75 76 77 96 98 99
73 5
72 77 99 100 140
74 7
75 78 89 103 105 106 107
75 6
71 72 74 76 78 106
76 6
72 75 77 106 109 147
77 6
72 73 76 140 145 147
78 5
71 74 75 89 90
79 5
32 80 83 92 199
80 5
52 79 81 83 92
81 4
52 80 83 84
82 5
48 51 53 85 132
83 7
79 80 81 84 87 199 206
84 9
49 52 81 83 85 86 87 88 90
85 6
49 53 82 84 86 132
86 5
84 85 89 90 132
87 5
83 84 88 202 206
88 7
71 84 87 90 93 101 202
89 7
74 78 86 90 102 103 132
90 6
71 78 84 86 88 89
91 5
31 32 45 57 92
92 6
32 45 52 79 80 91
93 5
88 97 101 196 202
94 3
97 196 725
95 5
71 96 97 98 101
96 4
71 72 95 98
97 7
93 94 95 98 101 196 725
98 7
72 95 96 97 99 100 725
99 4
100 98 72 73
100 5
73 98 99 140 725
101 5
71 88 93 95 97
102 6
89 103 105 110 132 133
103 4
74 89 102 105
104 3
133 114 108
105 5
74 102 103 107 110
106 6
74 75 76 107 109 111
107 7
74 105 106 110 111 116 128
108 5
104 110 114 117 133
109 7
76 106 111 112 113 147 158
110 7
102 105 107 108 117 128 133
111 6
106 107 109 112 115 116
112 6
109 111 113 115 466 469
113 4
109 112 158 466
114 5
104 108 117 119 539
115 6
111 112 116 120 121 469
116 6
107 111 115 118 120 128
117 8
108 110 114 119 122 124 128 129
118 6
116 120 128 129 130 472
119 5
114 117 122 520 539
120 5
115 116 118 121 130
121 7
115 120 123 125 130 469 477
122 5
117 119 124 520 538
123 5
121 125 469 470 475
124 8
117 122 126 129 130 134 533 538
125 7
121 123 475 477 484 488 511
126 5
124 127 134 533 536
127 6
126 134 488 496 526 536
128 6
107 110 116 117 118 129
129 5
128 117 124 130 118
130 8
118 120 121 124 129 134 472 477
131 3
42 132 133
132 9
42 48 82 85 86 89 102 131 133
133 6
102 104 108 110 131 132
134 7
124 126 127 130 472 477 488
135 6
136 139 197 200 203 204
136 5
135 139 140 196 203
137 5
70 138 142 144 205
138 4
70 137 141 144
139 5
135 136 140 145 197
140 8
73 77 100 136 139 145 196 725
141 5
138 143 144 149 152
142 8
137 144 145 146 153 197 204 205
143 5
141 148 149 159 160
144 6
137 138 141 142 152 153
145 8
77 139 140 142 146 147 150 197
146 5
142 145 150 151 153
147 6
76 77 109 145 150 158
148 3
143 159 207
149 5
141 143 152 160 163
150 5
145 146 147 151 158
151 6
146 150 153 154 156 158
152 8
141 144 149 153 162 163 167 169
153 7
142 144 146 151 152 156 162
154 4
151 156 158 168
155 6
157 159 164 165 166 207
156 5
151 153 154 162 168
157 4
155 161 165 210
158 9
109 113 147 150 151 154 168 466 467
159 7
143 148 155 160 164 171 207
160 7
143 149 159 163 171 176 195
161 5
157 165 173 210 214
162 7
152 153 156 168 169 170 172
163 5
149 152 160 167 176
164 5
155 159 166 171 175
165 8
155 157 161 166 173 175 178 179
166 4
155 164 165 175
167 5
152 163 169 176 180
168 7
154 156 158 162 170 177 467
169 6
152 162 167 172 180 208
170 4
162 168 172 177
171 6
159 160 164 174 175 195
172 5
162 169 170 177 208
173 6
161 165 179 181 214 239
174 6
171 175 178 182 195 209
175 6
164 165 166 171 174 178
176 6
160 163 167 180 195 209
177 6
168 170 172 183 208 467
178 6
165 174 175 179 182 185
179 5
165 173 178 181 185
180 8
167 169 176 184 186 189 208 209
181 7
173 179 185 218 219 238 239
182 7
174 178 185 187 188 191 209
183 10
177 193 198 208 467 470 471 512 513 516
184 7
180 189 198 208 474 513 514
185 8
178 179 181 182 188 190 219 222
186 4
180 187 189 209
187 7
182 186 189 191 192 209 473
188 5
182 185 190 191 192
189 6
180 184 186 187 473 474
190 5
185 188 192 194 222
191 4
182 187 188 192
192 7
187 188 190 191 194 473 478
193 8
183 470 471 476 480 512 513 516
194 7
190 192 222 223 392 460 478
195 5
160 171 174 176 209
196 8
93 94 97 136 140 202 203 725
197 5
135 139 142 145 204
198 4
183 184 208 513
199 7
32 60 65 79 83 201 206
200 8
65 66 68 70 135 201 203 204
201 6
65 199 200 202 203 206
202 7
87 88 93 196 201 203 206
203 6
135 136 196 200 201 202
204 6
70 135 142 197 200 205
205 4
70 137 142 204
206 5
83 87 199 201 202
207 3
148 155 159
208 7
169 172 177 180 183 184 198
209 7
174 176 180 182 186 187 195
210 4
157 161 211 214
211 5
210 212 213 214 240
212 5
211 213 220 240 244
213 3
211 212 240
214 7
161 173 210 211 238 239 240
215 6
217 220 229 230 237 240
216 5
231 245 365 383 384
217 7
215 220 221 228 230 231 241
218 6
181 219 223 234 237 238
219 5
181 185 218 222 223
220 6
212 215 217 221 240 244
221 5
217 220 241 243 244
222 5
185 190 194 219 223
223 8
194 218 219 222 234 247 390 392
224 7
225 226 228 232 233 387 389
225 6
224 228 231 385 388 389
226 6
224 227 233 236 387 406
227 9
226 234 235 236 247 390 391 406 407
228 6
217 224 225 230 231 232
229 4
215 237 238 240
230 5
215 217 228 232 237
231 8
216 217 225 228 241 245 384 385
232 6
224 228 230 233 236 237
233 4
224 226 232 236
234 6
218 223 227 235 237 247
235 4
227 234 236 237
236 6
226 227 232 233 235 237
237 9
215 218 229 230 232 234 235 236 238
238 7
181 214 218 229 237 239 240
239 4
173 181 214 238
240 8
211 212 213 214 215 220 229 238
241 6
217 221 231 242 243 245
242 4
241 243 245 246
243 4
221 241 242 244
244 4
212 220 221 243
245 6
216 231 241 242 246 383
246 4
242 245 362 383
247 4
223 227 234 390
248 3
249 250 251
249 3
248 362 250
250 5
248 249 251 362 380
251 3
248 250 380
252 5
260 264 272 274 276
253 3
254 259 270
254 5
253 257 259 265 328
255 2
263 262
256 8
260 261 262 264 273 276 331 356
257 4
254 266 328 330
258 6
267 268 270 271 328 329
259 5
253 254 265 270 328
260 4
252 256 262 264
261 3
256 264 276
262 5
255 256 260 263 273
263 5
255 262 273 334 336
264 5
252 256 260 261 276
265 3
254 259 328
266 4
257 277 330 354
267 5
258 269 270 271 272
268 5
258 271 274 275 329
269 2
267 270
270 6
253 258 259 267 269 328
271 5
258 267 268 272 274
272 4
252 267 274 271
273 5
256 262 263 334 356
274 4
252 268 271 272
275 1
268
276 6
252 256 261 264 329 331
277 5
266 278 280 332 354
278 4
277 279 280 332
279 6
278 280 283 284 332 333
280 5
277 278 279 281 284
281 3
280 284 285
282 6
286 287 289 290 350 359
283 6
279 284 286 287 333 335
284 6
279 280 281 283 285 286
285 5
281 284 286 289 301
286 6
282 283 284 285 287 289
287 5
282 283 286 335 359
288 3
298 300 301
289 6
282 285 286 290 298 301
290 7
282 289 297 298 302 350 351
291 5
292 293 296 298 299
292 6
291 293 294 295 299 300
293 5
291 292 295 298 302
294 3
292 295 300
295 5
292 293 294 302 303
296 3
291 298 299
297 4
290 302 303 351
298 10
288 289 290 291 293 296 299 300 301 302
299 5
298 296 292 291 300
300 5
288 292 294 298 299
301 4
285 288 289 298
302 6
290 293 295 297 298 303
303 4
295 297 302 351
304 3
305 351 353
305 4
304 309 352 353
306 1
722
307 1
308
308 1
307
309 4
305 310 316 352
310 4
309 312 313 316
311 4
312 313 314 315
312 4
310 311 313 315
313 4
310 311 312 314
314 2
311 313
315 2
311 312
316 2
310 309
317 7
318 320 324 344 345 348 360
318 7
317 320 321 323 325 326 345
319 3
324 350 351
320 4
317 318 324 325
321 4
318 322 323 325
322 6
321 323 326 327 349 358
323 4
318 321 322 326
324 5
317 319 320 350 360
325 3
318 320 321
326 5
318 322 323 345 349
327 2
322 358
328 8
254 257 258 259 265 270 329 330
329 6
258 268 276 328 330 331
330 8
257 266 328 329 331 332 354 355
331 7
256 276 329 330 335 355 356
332 7
277 278 279 330 333 354 355
333 5
279 283 332 335 355
334 7
263 273 336 339 341 344 356
335 8
283 287 331 333 339 355 356 359
336 4
263 334 338 341
337 4
338 340 342 346
338 6
336 337 341 342 343 345
339 7
334 335 344 356 357 359 360
340 5
337 346 347 378 382
341 6
334 336 338 344 345 348
342 6
337 338 343 345 346 349
343 3
338 342 345
344 6
317 334 339 341 348 360
345 9
317 318 326 338 341 342 343 348 349
346 5
337 340 342 347 349
347 5
340 346 349 358 382
348 4
317 341 344 345
349 7
322 326 342 345 346 347 358
350 8
282 290 319 324 351 357 359 360
351 8
290 297 303 304 319 350 352 353
352 4
309 305 353 351
353 4
304 305 351 352
354 4
266 277 330 332
355 5
330 331 332 333 335
356 6
256 273 331 334 335 339
357 4
339 350 359 360
358 4
347 327 322 349
359 6
282 287 335 339 350 357
360 6
317 324 339 344 350 357
361 3
372 375 376
362 6
246 249 250 363 380 383
363 4
362 378 380 382
364 2
365 383
365 5
216 364 366 383 384
366 6
365 367 368 369 384 386
367 6
366 369 379 386 388 393
368 4
366 369 372 373
369 6
366 367 368 371 373 379
370 9
371 379 381 394 396 397 398 402 403
371 6
369 370 373 374 379 381
372 5
361 368 373 375 376
373 6
368 369 371 372 374 375
374 6
371 373 375 377 381 433
375 6
361 372 373 374 376 377
376 3
375 361 372
377 3
374 375 433
378 3
340 363 382
379 6
367 369 370 371 393 394
380 4
250 251 362 363
381 6
370 371 374 403 430 433
382 4
340 347 363 378
383 6
216 245 246 362 364 365
384 6
216 231 365 366 385 386
385 5
225 231 384 386 388
386 5
366 367 384 385 388
387 8
224 226 389 393 394 396 406 407
388 6
225 367 385 386 389 393
389 5
224 225 387 388 393
390 6
223 227 247 391 392 395
391 5
227 390 395 398 407
392 5
194 223 390 395 460
393 6
367 379 387 388 389 394
394 5
370 379 387 393 396
395 7
390 391 392 398 399 400 460
396 5
370 387 394 397 407
397 4
370 396 398 407
398 9
370 391 395 397 399 400 401 402 407
399 3
395 400 398
400 7
395 398 399 401 405 450 460
401 5
398 400 402 404 405
402 6
370 398 401 403 404 430
403 4
370 381 402 430
404 6
401 402 405 430 431 432
405 5
400 401 404 431 450
406 4
226 227 387 407
407 7
227 387 391 396 397 398 406
408 4
410 427 432 433
409 4
410 415 426 432
410 5
408 409 415 427 432
411 5
413 414 426 435 437
412 5
413 419 435 438 444
413 6
411 412 414 416 419 435
414 5
411 413 416 417 426
415 8
409 410 417 418 420 421 426 427
416 7
413 414 417 419 423 428 429
417 6
414 415 416 418 426 428
418 4
415 417 421 428
419 7
412 413 416 422 423 424 444
420 3
415 421 427
421 4
415 418 420 428
422 6
419 424 442 443 444 447
423 6
416 419 424 429 589 590
424 7
419 422 423 425 442 590 591
425 5
424 442 464 591 594
426 9
409 411 414 415 417 431 432 436 437
427 4
408 410 415 420
428 6
416 417 418 421 429 589
429 4
416 423 428 589
430 6
381 402 403 404 432 433
431 9
404 405 426 432 434 436 437 450 462
432 8
404 408 409 410 426 430 431 433
433 6
374 377 381 408 430 432
434 4
431 435 437 462
435 7
411 412 413 434 437 438 462
436 3
426 431 437
437 6
411 426 431 434 435 436
438 6
412 435 444 445 457 462
439 6
440 443 447 448 455 560
440 5
439 441 443 461 560
441 5
440 442 443 461 464
442 6
422 424 425 441 443 464
443 6
422 439 440 441 442 447
444 6
412 419 422 438 445 447
445 6
438 444 446 447 454 457
446 5
445 447 448 454 455
447 7
422 439 443 444 445 446 448
448 4
439 446 447 455
449 7
451 456 463 478 479 485 495
450 6
400 405 431 459 460 462
451 6
449 453 456 459 462 463
452 6
454 455 458 497 501 509
453 4
451 457 462 463
454 6
445 446 452 455 457 458
455 8
439 446 448 452 454 509 553 560
456 5
449 451 459 460 478
457 7
438 445 453 454 458 462 463
458 5
452 454 457 463 497
459 5
450 451 456 460 462
460 8
194 392 395 400 450 456 459 478
461 7
440 441 464 560 688 714 715
462 9
431 434 435 438 450 451 453 457 459
463 7
449 451 453 457 458 495 497
464 6
425 441 442 461 594 714
465 5
507 508 555 557 583
466 7
112 113 158 467 468 469 470
467 7
158 168 177 183 466 468 512
468 4
466 467 470 512
469 6
112 115 121 123 466 470
470 9
123 183 193 466 468 469 475 476 512
471 4
183 193 513 516
472 4
118 130 134 477
473 6
187 189 192 474 478 479
474 8
184 189 473 479 485 486 487 514
475 7
123 125 470 476 483 484 489
476 5
193 470 475 480 483
477 6
121 125 130 134 472 488
478 7
192 194 449 456 460 473 479
479 5
449 473 474 478 485
480 7
193 476 481 483 491 498 513
481 6
480 486 493 498 513 514
482 5
484 490 492 494 511
483 5
475 476 480 489 491
484 6
125 475 482 489 492 511
485 5
449 474 479 487 495
486 5
474 481 487 493 514
487 6
474 485 486 493 495 497
488 8
125 127 134 477 490 496 499 511
489 5
475 483 484 491 492
490 6
482 488 494 499 500 511
491 6
480 483 489 492 498 502
492 7
482 484 489 491 494 502 506
493 7
481 486 487 497 498 501 503
494 7
482 490 492 500 506 507 508
495 5
449 463 485 487 497
496 5
127 488 499 504 526
497 7
452 458 463 487 493 495 501
498 7
480 481 491 493 502 503 505
499 7
488 490 496 500 504 507 510
500 4
490 494 499 507
501 5
452 493 497 503 509
502 6
491 492 498 505 506 515
503 6
493 498 501 505 509 585
504 6
496 499 510 526 535 582
505 6
498 502 503 515 583 585
506 5
492 494 502 508 515
507 7
465 494 499 500 508 510 555
508 6
465 494 506 507 515 583
509 7
452 455 501 503 553 554 585
510 6
499 504 507 555 582 584
511 5
125 482 484 488 490
512 5
183 193 467 468 470
513 8
183 184 193 198 471 480 481 514
514 5
184 474 481 486 513
515 5
502 505 506 508 583
516 3
193 183 471
517 5
549 550 552 559 581
518 5
534 537 541 544 545
519 5
532 549 559 582 584
520 6
119 122 521 522 538 539
521 4
520 522 539 540
522 6
520 521 523 524 538 540
523 5
522 524 533 538 542
524 7
522 523 534 540 542 543 544
525 5
526 527 535 536 542
526 6
127 496 504 525 535 536
527 6
525 528 530 535 542 543
528 3
531 527 530
529 4
541 545 546 547
530 6
527 528 531 532 535 582
531 4
528 530 532 549
532 6
519 530 531 549 582 584
533 6
124 126 523 536 538 542
534 5
518 524 540 541 544
535 6
504 525 526 527 530 582
536 6
126 127 525 526 533 542
537 3
518 545 551
538 7
122 124 520 522 523 533 542
539 6
114 119 520 521 540 548
540 7
521 522 524 534 539 541 548
541 7
518 529 534 540 545 546 548
542 8
523 524 525 527 533 536 538 543
543 3
524 527 542
544 3
518 524 534
545 4
518 529 537 541
546 4
529 541 547 548
547 2
529 546
548 4
539 540 541 546
549 5
531 517 559 532 519
550 1
517
551 1
537
552 2
517 581
553 4
455 509 554 560
554 5
509 553 560 562 585
555 7
465 507 510 557 559 584 586
556 4
562 563 583 585
557 8
465 555 558 561 564 566 583 586
558 3
557 561 583
559 9
517 519 549 555 565 580 581 584 586
560 10
439 440 455 461 553 554 562 693 696 715
561 5
557 558 563 566 583
562 7
554 556 560 563 585 684 693
563 7
556 561 562 566 567 583 684
564 5
557 566 568 570 586
565 7
559 569 570 573 574 580 586
566 6
557 561 563 564 567 568
567 9
563 566 568 572 602 684 690 701 702
568 5
564 566 567 570 572
569 5
565 574 575 580 587
570 6
564 565 568 572 573 586
571 2
587 588
572 5
567 568 570 573 602
573 6
565 570 572 574 602 603
574 7
565 569 573 575 577 603 631
575 5
569 574 576 577 587
576 5
575 577 578 579 587
577 6
574 575 576 578 604 631
578 4
576 577 579 604
579 4
576 578 604 632
580 6
559 565 569 581 587 588
581 4
517 580 552 559
582 7
504 510 519 530 532 535 584
583 10
465 505 508 515 556 557 558 561 563 585
584 6
510 519 532 555 559 582
585 7
503 505 509 554 556 562 583
586 6
555 557 559 564 565 570
587 6
569 571 575 576 580 588
588 3
587 580 571
589 4
423 428 429 590
590 4
423 424 589 591
591 4
424 425 590 594
592 4
593 599 692 708
593 5
592 595 699 700 708
594 6
425 464 591 599 680 714
595 5
593 596 598 600 699
596 8
595 597 600 607 610 689 699 710
597 7
596 600 601 610 614 619 627
598 3
595 600 601
599 4
592 594 692 714
600 5
595 596 597 598 601
601 7
597 598 600 619 621 649 719
602 6
567 572 573 603 690 706
603 8
573 574 602 605 631 706 709 716
604 9
577 578 579 606 609 611 612 631 632
605 4
603 607 631 716
606 5
604 607 608 609 631
607 8
596 605 606 608 610 631 689 716
608 4
606 607 609 610
609 6
604 606 608 610 611 613
610 8
596 597 607 608 609 613 614 615
611 4
604 609 612 613
612 7
604 611 613 616 617 632 633
613 6
609 610 611 612 615 616
614 5
597 610 615 618 627
615 5
610 613 614 616 618
616 5
612 613 615 617 618
617 4
612 616 618 623
618 7
614 615 616 617 620 623 627
619 5
597 601 621 622 627
620 6
618 623 625 627 629 630
621 4
601 619 622 649
622 6
619 621 624 627 628 649
623 5
617 618 620 625 635
624 3
622 628 649
625 6
620 623 630 635 636 648
626 8
628 629 630 636 649 651 653 654
627 8
597 614 618 619 620 622 628 629
628 6
622 624 626 627 629 649
629 5
620 626 627 628 630
630 5
620 625 626 629 636
631 7
574 577 603 604 605 606 607
632 4
579 604 612 633
633 2
632 612
634 0

635 3
623 648 625
636 7
625 626 630 637 638 648 654
637 4
636 638 648 679
638 5
636 637 639 640 654
639 4
638 640 654 657
640 4
638 639 642 657
641 8
642 644 645 657 664 666 667 726
642 5
640 641 643 644 657
643 4
644 642 646 645
644 4
641 642 643 645
645 5
641 643 644 646 726
646 4
643 645 647 726
647 3
646 726 669
648 5
625 635 636 637 679
649 9
601 621 622 624 626 628 650 651 719
650 5
649 651 719 720 721
651 5
626 649 650 652 653
652 5
651 653 655 656 658
653 7
626 651 652 654 655 657 662
654 6
626 636 638 639 653 657
655 4
652 653 658 662
656 4
652 658 659 670
657 6
639 640 641 642 653 654
658 10
652 655 656 659 661 662 664 665 671 672
659 4
656 658 661 670
660 0

661 6
658 659 663 670 671 674
662 4
653 655 658 664
663 3
661 674 678
664 5
641 658 662 665 666
665 5
658 664 666 667 672
666 4
641 664 665 667
667 7
641 665 666 668 672 673 726
668 3
667 673 726
669 2
647 726
670 5
656 659 661 677 720
671 4
658 661 672 673
672 5
658 665 667 671 673
673 4
667 668 671 672
674 3
661 663 678
675 0

676 0

677 2
720 670
678 2
674 663
679 2
648 637
680 1
594
681 0

682 0

683 0

684 5
562 563 567 693 701
685 2
705 698
686 6
691 696 701 702 703 704
687 6
694 707 708 711 712 713
688 5
461 694 711 714 715
689 4
596 607 710 716
690 7
567 602 697 702 704 706 707
691 6
686 703 704 707 712 715
692 5
592 599 694 708 714
693 5
560 562 684 696 701
694 6
687 688 692 708 711 714
695 5
699 705 709 710 716
696 6
560 686 693 701 703 715
697 4
690 698 706 707
698 6
685 697 705 706 707 713
699 7
593 595 596 695 700 705 710
700 5
593 699 705 708 713
701 6
567 684 686 693 696 702
702 5
567 686 690 701 704
703 4
686 691 696 715
704 5
686 690 691 702 707
705 8
685 695 698 699 700 706 709 713
706 7
602 603 690 697 698 705 709
707 8
687 690 691 697 698 704 712 713
708 7
592 593 687 692 694 700 713
709 5
603 695 705 706 716
710 5
596 689 695 699 716
711 5
687 688 694 712 715
712 5
687 691 707 711 715
713 6
687 698 700 705 707 708
714 7
461 464 594 599 688 692 694
715 8
461 560 688 691 696 703 711 712
716 7
603 605 607 689 695 709 710
717 6
1 2 4 21 23 718
718 5
4 5 6 23 717
719 4
601 649 650 721
720 3
650 670 677
721 2
650 719
722 1
306
723 0

724 0

725 6
94 97 98 100 140 196
726 7
641 645 646 647 667 668 669
