# Supplementary material for: Detection of hotspots of school dropouts in India: A spatial clustering approach
Source: PLoS One. 2023 Jan 17;18(1):e0280034. doi: 10.1371/journal.pone.0280034 (PMC9844897; doi:10.1371/journal.pone.0280034)
Supplement: S1 Appendix — (CSV) [file pone.0280034.s002.csv]

POLY_ID	dtname	stname	stcode11	dtcode11	year_stat	PPR_Girls	PPR_Boys	PPR_Overal	PRR_Girls	PRR_Boys	PRR_Overal	PDR_Girls	PDR_Boys	PDR_Overal	UPR_Girls	UPR_Boys	UPR_Overal	URR_Girls	URR_Boys	URR_Overal	UDR_Girls	UDR_Boys	UDR_Overal	SPR_Girls	SPR_Boys	SPR_Overal	SRR_Girls	SRR_Boys	SRR_Overal	SDR_Girls	SDR_Boys	SDR_Overal	PDR_LISA_I	PDR_LISA_CL	PDR_LISA_P	UDR_LISA_I	UDR_LISA_CL	UDR_LISA_P	SDR_LISA_I	SDR_LISA_CL	SDR_LISA_P
1	Kupwara	JAMMU & KASHMIR	01	001	2011_c	68.08499999999999	66.77000000000000	66.77000000000000	0.13500000000000	0.16500000000000	0.14750000000000	6.78000000000000	8.06500000000000	7.44750000000000	69.19000000000000	71.50500000000000	70.40750000000000	0.06750000000000	0.05500000000000	0.06000000000000	5.74250000000000	3.44000000000000	4.53250000000000	56.40250000000000	60.72000000000000	59.09500000000000	0.12500000000000	0.27000000000000	0.21250000000000	18.47250000000000	14.01000000000000	15.69250000000000	-0.078503211391385	0	0.405000000000000	0.138345187938755	0	0.092000000000000	0.370507691775985	2	0.015000000000000
2	Bandipore	JAMMU & KASHMIR	01	009	2011_c	92.03749999999999	92.86000000000000	92.86000000000000	0.69000000000000	0.63750000000000	0.66250000000000	7.27250000000000	6.50250000000000	6.89500000000000	68.21750000000000	69.84000000000000	68.89749999999999	0.58000000000000	0.75000000000000	0.65750000000000	6.20250000000000	4.41000000000000	5.44500000000000	78.20750000000000	77.27249999999999	77.70250000000000	1.61000000000000	1.79250000000000	1.71250000000000	20.18250000000000	20.93500000000000	20.58500000000000	0.032797769853409	0	0.309000000000000	-0.018788038074095	0	0.317000000000000	0.008835941536810	0	0.438000000000000
3	Baramula	JAMMU & KASHMIR	01	008	2011_c	93.17500000000000	93.23000000000000	93.23000000000000	0.06500000000000	0.05750000000000	0.06000000000000	6.76000000000000	6.71250000000000	6.74500000000000	95.28500000000000	97.15000000000001	96.14500000000000	0.40750000000000	0.59500000000000	0.54750000000000	4.30750000000000	2.25500000000000	3.30750000000000	77.81500000000000	87.91000000000000	82.59750000000000	0.85750000000000	2.28500000000000	1.59250000000000	21.32750000000000	9.80500000000000	15.81000000000000	0.202694071224580	0	0.052000000000000	-0.323481168440559	3	0.035000000000000	-0.105046988728757	0	0.215000000000000
4	Ganderbal	JAMMU & KASHMIR	01	011	2011_c	68.99500000000000	69.12250000000000	69.12250000000000	0.53750000000000	0.57750000000000	0.55750000000000	5.46750000000000	5.30000000000000	5.38500000000000	64.95250000000000	65.75749999999999	65.39500000000000	0.47000000000000	0.50250000000000	0.48750000000000	9.57750000000000	8.74000000000000	9.11750000000000	50.76250000000000	47.10500000000000	48.55000000000000	0.77750000000000	0.18750000000000	0.45750000000000	23.46000000000000	27.70750000000000	25.99250000000000	0.000648274534712	0	0.418000000000000	0.064293389608917	0	0.291000000000000	-0.232603294363675	0	0.220000000000000
5	Anantnag	JAMMU & KASHMIR	01	014	2011_c	65.34750000000000	64.20250000000000	64.20250000000000	1.36500000000000	1.34500000000000	1.35250000000000	8.28750000000000	9.45250000000000	8.88000000000000	60.91500000000000	61.15250000000000	61.09000000000000	1.43000000000000	1.31000000000000	1.34500000000000	12.65500000000000	12.53750000000000	12.56500000000000	57.29750000000000	52.03500000000000	55.31250000000000	1.49500000000000	2.34750000000000	2.40250000000000	16.20750000000000	20.61750000000000	17.28500000000000	0.475816173331297	1	0.023000000000000	0.525722236069450	1	0.048000000000000	-0.081831436261661	0	0.113000000000000
6	Kishtwar	JAMMU & KASHMIR	01	018	2011_c	90.48999999999999	88.84000000000000	88.84000000000000	0.00500000000000	0.00000000000000	0.00250000000000	9.50500000000000	11.16000000000000	10.29500000000000	87.33499999999999	93.59750000000000	90.41000000000000	0.00000000000000	0.00000000000000	0.00000000000000	12.66500000000000	6.40250000000000	9.59000000000000	80.76250000000000	83.65750000000000	84.64500000000000	0.01750000000000	0.13000000000000	0.08750000000000	19.22000000000000	16.21250000000000	15.26750000000000	0.574451137701338	0	0.087000000000000	-0.045753831646425	0	0.476000000000000	0.158318625268250	0	0.180000000000000
7	Srinagar	JAMMU & KASHMIR	01	010	2011_c	88.51000000000001	89.67250000000000	89.67250000000000	1.59000000000000	1.29000000000000	1.43500000000000	9.90000000000000	9.03750000000000	9.44000000000000	82.57250000000001	75.80500000000001	78.45250000000000	0.42750000000000	1.31500000000000	0.94250000000000	17.00000000000000	22.88000000000000	20.60500000000000	66.78000000000000	52.11250000000000	57.74750000000000	0.30000000000000	0.91000000000000	0.55750000000000	32.92000000000000	46.97750000000000	41.69500000000000	0.614226603054090	1	0.036000000000000	1.702750462489871	1	0.033000000000000	0.402448310085047	0	0.328000000000000
8	Badgam	JAMMU & KASHMIR	01	002	2011_c	75.14000000000000	78.86750000000001	78.86750000000001	0.24000000000000	0.25000000000000	0.24500000000000	24.62000000000000	20.88250000000000	22.01500000000000	74.51750000000000	72.84999999999999	73.91000000000000	0.14250000000000	0.41500000000000	0.45750000000000	25.34000000000000	26.73500000000000	25.63250000000000	53.62250000000000	48.28250000000000	49.96750000000000	0.46000000000000	0.53750000000000	0.49750000000000	20.91750000000000	26.18000000000000	24.53500000000000	3.439619439532009	1	0.010000000000000	2.689762642325216	1	0.022000000000000	0.413241629131019	1	0.037000000000000
9	Pulwama	JAMMU & KASHMIR	01	012	2011_c	82.39749999999999	75.59500000000000	75.59500000000000	0.44000000000000	0.28750000000000	0.36500000000000	17.16250000000000	24.11750000000000	20.41000000000000	84.43250000000000	66.12000000000000	76.91249999999999	0.19250000000000	0.22750000000000	0.21750000000000	15.37500000000000	8.65250000000000	22.87000000000000	53.09250000000000	53.51000000000000	53.27000000000000	0.22000000000000	0.35000000000000	0.30000000000000	21.68750000000000	21.14000000000000	21.43000000000000	2.070758814928386	0	0.051000000000000	2.878877527465709	1	0.022000000000000	0.135403108379955	0	0.130000000000000
10	Punch	JAMMU & KASHMIR	01	005	2011_c	83.40250000000000	80.78250000000000	80.78250000000000	0.39500000000000	0.32750000000000	0.36000000000000	16.20250000000000	18.89000000000000	17.64750000000000	83.12750000000000	81.17250000000000	82.14500000000000	0.14000000000000	0.21750000000000	0.18000000000000	16.73250000000000	18.61000000000000	17.67500000000000	68.70500000000000	68.28500000000000	68.39250000000000	0.63750000000000	1.29250000000000	1.01000000000000	30.65750000000000	30.42250000000000	30.59750000000000	1.450680060114085	1	0.047000000000000	0.406208434707483	0	0.225000000000000	-0.287265146668659	0	0.271000000000000
11	Shupiyan	JAMMU & KASHMIR	01	013	2011_c	44.28250000000000	42.92000000000000	42.92000000000000	0.47500000000000	0.51750000000000	0.49750000000000	5.24250000000000	6.56250000000000	5.91750000000000	42.50000000000000	43.58500000000000	43.04250000000000	0.76250000000000	0.70500000000000	0.73250000000000	6.73750000000000	5.71000000000000	6.22500000000000	28.52750000000000	38.04750000000000	32.88500000000000	0.20500000000000	0.22500000000000	0.21500000000000	21.26750000000000	11.72750000000000	16.90000000000000	0.292942804989385	1	0.001000000000000	-0.037189786298939	3	0.006000000000000	-0.121058709872410	0	0.153000000000000
12	Kulgam	JAMMU & KASHMIR	01	015	2011_c	69.65750000000000	70.36250000000000	70.36250000000000	0.81000000000000	0.74500000000000	0.77750000000000	29.53250000000000	28.89250000000000	29.19250000000000	80.37500000000000	92.42500000000000	84.31000000000000	0.45000000000000	0.85250000000000	0.66000000000000	19.17500000000000	6.72250000000000	15.03000000000000	56.04000000000000	80.81500000000000	64.26750000000000	1.60250000000000	2.35000000000000	2.00000000000000	17.35750000000000	16.83500000000000	33.73250000000000	2.849196323268027	1	0.032000000000000	1.006724057770422	1	0.023000000000000	0.971415110242754	1	0.050000000000000
13	Rajouri	JAMMU & KASHMIR	01	006	2011_c	94.85750000000000	92.71750000000000	92.71750000000000	0.17000000000000	0.54250000000000	0.40750000000000	4.97250000000000	6.74000000000000	5.61500000000000	93.26500000000000	92.40750000000000	92.91249999999999	0.44750000000000	0.63250000000000	0.51250000000000	6.28750000000000	6.96000000000000	6.57500000000000	71.40000000000001	71.93750000000000	71.71250000000001	2.01250000000000	1.32500000000000	1.64000000000000	26.58750000000000	26.73750000000000	26.64750000000000	0.081294310052422	0	0.057000000000000	0.009771069301808	0	0.199000000000000	0.239205946193181	0	0.265000000000000
14	Ramban	JAMMU & KASHMIR	01	017	2011_c	92.26750000000000	92.14749999999999	92.14749999999999	0.21500000000000	0.28500000000000	0.25000000000000	7.51750000000000	7.56750000000000	7.56750000000000	89.17500000000000	91.97250000000000	90.59250000000000	0.13750000000000	0.16250000000000	0.15250000000000	10.68750000000000	7.86500000000000	9.25500000000000	60.86750000000000	61.85250000000000	61.34750000000000	7.73500000000000	8.14000000000000	7.95750000000000	31.39750000000000	30.00750000000000	30.69500000000000	0.340502637362665	1	0.037000000000000	0.216198073810873	0	0.113000000000000	0.927935609839116	0	0.051000000000000
15	Reasi	JAMMU & KASHMIR	01	020	2011_c	92.25749999999999	91.82750000000000	91.82750000000000	0.31250000000000	0.36250000000000	0.34000000000000	7.43000000000000	7.81000000000000	7.62500000000000	86.14250000000000	86.28500000000000	86.12250000000000	0.82750000000000	1.15750000000000	1.00000000000000	13.03000000000000	12.55750000000000	12.87750000000000	64.48250000000000	64.75000000000000	64.65500000000000	2.43750000000000	2.35000000000000	2.40750000000000	33.08000000000000	32.90000000000000	32.93750000000000	0.213643874129267	0	0.128000000000000	0.114487485548214	0	0.302000000000000	1.037793170120940	1	0.048000000000000
16	Doda	JAMMU & KASHMIR	01	016	2011_c	87.48500000000000	91.10500000000000	91.10500000000000	0.43750000000000	0.38000000000000	0.40750000000000	12.07750000000000	8.51500000000000	10.32750000000000	91.15000000000001	92.02750000000000	91.63249999999999	0.16250000000000	0.35000000000000	0.26000000000000	8.68750000000000	7.62250000000000	8.10750000000000	68.77249999999999	67.35250000000001	68.01250000000000	8.07750000000000	8.02000000000000	8.05750000000000	23.15000000000000	24.62750000000000	23.93000000000000	0.061877342726607	0	0.359000000000000	0.009548356321836	0	0.387000000000000	0.060552040909734	0	0.356000000000000
17	Jammu	JAMMU & KASHMIR	01	021	2011_c	98.93750000000000	98.48250000000000	98.48250000000000	0.08000000000000	0.10000000000000	0.09000000000000	0.98250000000000	1.41750000000000	1.21500000000000	98.12750000000000	98.78500000000000	98.58499999999999	0.04000000000000	0.03500000000000	0.02750000000000	1.83250000000000	1.18000000000000	1.38750000000000	85.67500000000000	83.93750000000000	84.74750000000000	1.01000000000000	0.89500000000000	0.94750000000000	13.31500000000000	15.16750000000000	14.30500000000000	0.112127137487560	0	0.396000000000000	0.115609349645656	0	0.408000000000000	-0.049271355691037	0	0.410000000000000
18	Kathua	JAMMU & KASHMIR	01	007	2011_c	94.88750000000000	95.15750000000000	95.15750000000000	0.42000000000000	0.42500000000000	0.42250000000000	4.69250000000000	4.41750000000000	4.53000000000000	94.73999999999999	96.63750000000000	95.76000000000001	0.63750000000000	1.09750000000000	0.89000000000000	4.62250000000000	2.26500000000000	3.35000000000000	74.12250000000000	74.31500000000000	74.19000000000000	5.38750000000000	6.09250000000000	5.76500000000000	20.49000000000000	19.59250000000000	20.04500000000000	0.016586465313361	0	0.325000000000000	0.184061844143311	0	0.131000000000000	-0.026121968394620	0	0.239000000000000
19	Udhampur	JAMMU & KASHMIR	01	019	2011_c	97.34250000000000	99.21500000000000	99.21500000000000	0.58500000000000	0.28500000000000	0.54750000000000	2.07250000000000	0.50000000000000	1.01250000000000	93.33499999999999	93.26000000000001	93.29500000000000	1.43250000000000	2.50750000000000	2.01250000000000	5.23250000000000	4.23250000000000	4.69250000000000	65.42500000000000	63.15000000000000	64.07750000000000	7.84250000000000	9.59500000000000	8.82500000000000	26.73250000000000	27.25500000000000	27.09750000000000	-0.062890865795136	0	0.311000000000000	0.010440560182578	0	0.469000000000000	0.284441955145938	0	0.183000000000000
20	Samba	JAMMU & KASHMIR	01	022	2011_c	96.86000000000000	96.61499999999999	96.61499999999999	0.00000000000000	0.00000000000000	0.00000000000000	3.14000000000000	3.38500000000000	3.23000000000000	98.45000000000000	98.27000000000000	98.71250000000001	0.00000000000000	0.00000000000000	0.00000000000000	1.55000000000000	1.73000000000000	1.28750000000000	88.41000000000000	84.05249999999999	85.76750000000000	0.00000000000000	0.00750000000000	0.00500000000000	11.59000000000000	15.94000000000000	14.22750000000000	0.095823672072798	0	0.277000000000000	0.293539176095392	0	0.259000000000000	-0.065627391787533	0	0.376000000000000
21	Muzaffarabad	JAMMU & KASHMIR	01	992	2011_c	0.00000000000000	0.00000000000000	0.00000000000000	0.00000000000000	0.00000000000000	0.00000000000000	0.00000000000000	0.00000000000000	0.00000000000000	0.00000000000000	0.00000000000000	0.00000000000000	0.00000000000000	0.00000000000000	0.00000000000000	0.00000000000000	0.00000000000000	0.00000000000000	0.00000000000000	0.00000000000000	0.00000000000000	0.00000000000000	0.00000000000000	0.00000000000000	0.00000000000000	0.00000000000000	0.00000000000000	-0.302204400531343	0	0.166000000000000	0.001413728369000	0	0.413000000000000	0.737143645011300	0	0.226000000000000
22	Mirpur	JAMMU & KASHMIR	01	991	2011_c	0.00000000000000	0.00000000000000	0.00000000000000	0.00000000000000	0.00000000000000	0.00000000000000	0.00000000000000	0.00000000000000	0.00000000000000	0.00000000000000	0.00000000000000	0.00000000000000	0.00000000000000	0.00000000000000	0.00000000000000	0.00000000000000	0.00000000000000	0.00000000000000	0.00000000000000	0.00000000000000	0.00000000000000	0.00000000000000	0.00000000000000	0.00000000000000	0.00000000000000	0.00000000000000	0.00000000000000	-0.322312660822690	0	0.194000000000000	-0.243850681690176	0	0.280000000000000	-0.925206485440228	0	0.200000000000000
23	Lahul & Spiti	HIMACHAL PRADESH	02	025	2011_c	73.20750000000000	65.25000000000000	65.25000000000000	0.82500000000000	1.09500000000000	0.96250000000000	25.96750000000000	33.65500000000000	31.22250000000000	70.58750000000001	91.66750000000000	93.53500000000000	0.00000000000000	0.00000000000000	0.00000000000000	4.41250000000000	8.33250000000000	6.46500000000000	46.96250000000000	49.60000000000000	48.25500000000000	3.76000000000000	3.08250000000000	3.49500000000000	24.27750000000000	22.31750000000000	23.25000000000000	-1.039582959979480	0	0.271000000000000	-0.003292607374152	0	0.211000000000000	-0.407102902683482	4	0.002000000000000
24	Chamba	HIMACHAL PRADESH	02	023	2011_c	99.23500000000000	98.92500000000000	98.92500000000000	0.00000000000000	0.00000000000000	0.00000000000000	0.76500000000000	1.07500000000000	0.92250000000000	98.46500000000000	99.40750000000000	99.22000000000000	0.00000000000000	0.00000000000000	0.00000000000000	1.53500000000000	0.59250000000000	0.78000000000000	81.46750000000000	78.29000000000001	79.81500000000000	6.37500000000000	9.20250000000000	7.85750000000000	12.15750000000000	12.50750000000000	12.32750000000000	-0.367847681143313	0	0.086000000000000	0.178690202268508	0	0.317000000000000	0.299519642303350	0	0.139000000000000
25	Kangra	HIMACHAL PRADESH	02	024	2011_c	99.84999999999999	99.42000000000000	99.42000000000000	0.00500000000000	0.03250000000000	0.03000000000000	0.14500000000000	0.54750000000000	0.27250000000000	99.68000000000001	99.67000000000000	99.94499999999999	0.03500000000000	0.00250000000000	0.01000000000000	0.28500000000000	0.32750000000000	0.04500000000000	91.41500000000001	89.88000000000000	90.59750000000000	4.29000000000000	5.68250000000000	5.02750000000000	4.29500000000000	4.43750000000000	4.37500000000000	0.084059491471156	0	0.426000000000000	0.535912699760195	2	0.002000000000000	1.640338983670522	2	0.001000000000000
26	Kullu	HIMACHAL PRADESH	02	026	2011_c	99.36000000000000	97.79500000000000	97.79500000000000	0.35250000000000	0.75000000000000	0.45750000000000	0.28750000000000	1.45500000000000	0.36000000000000	97.19499999999999	97.91000000000000	97.68000000000001	0.78500000000000	0.94500000000000	0.89250000000000	2.02000000000000	1.14500000000000	1.42750000000000	84.83000000000000	81.86000000000000	83.33000000000000	7.66250000000000	8.43250000000000	8.05500000000000	7.50750000000000	9.70750000000000	8.61500000000000	-0.335924587012904	0	0.138000000000000	0.162018659145760	0	0.351000000000000	0.722674996325926	0	0.060000000000000
27	Mandi	HIMACHAL PRADESH	02	027	2011_c	99.10500000000000	99.26750000000000	99.26750000000000	0.74750000000000	0.73250000000000	0.74500000000000	0.14750000000000	0.00000000000000	0.06500000000000	98.10500000000000	98.88500000000001	99.01250000000000	1.08250000000000	0.86250000000000	0.76250000000000	0.81250000000000	0.25250000000000	0.22500000000000	91.80000000000000	84.00749999999999	87.49750000000000	5.41250000000000	8.81000000000000	7.60500000000000	2.78750000000000	7.18250000000000	4.89750000000000	0.410444922987342	2	0.013000000000000	0.616256224519134	2	0.002000000000000	2.080338710512909	2	0.001000000000000
28	Kinnaur	HIMACHAL PRADESH	02	034	2011_c	85.12000000000000	92.44000000000000	92.44000000000000	0.02750000000000	0.62000000000000	0.13500000000000	14.85250000000000	6.94000000000000	9.28250000000000	90.17749999999999	80.76750000000000	83.87000000000000	0.61000000000000	0.79250000000000	0.88000000000000	9.21250000000000	18.44000000000000	15.25000000000000	63.59750000000000	70.44250000000000	66.29250000000000	6.70500000000000	8.85500000000000	7.77000000000000	29.69750000000000	20.70250000000000	25.93750000000000	0.516842714044174	0	0.072000000000000	-0.288938010734188	0	0.376000000000000	-0.516822711479561	0	0.059000000000000
29	Una	HIMACHAL PRADESH	02	029	2011_c	94.41249999999999	93.79250000000000	93.79250000000000	1.74500000000000	1.87750000000000	1.81250000000000	3.84250000000000	4.33000000000000	4.10000000000000	97.28749999999999	98.14749999999999	98.36750000000001	1.03000000000000	0.78500000000000	0.54250000000000	1.68250000000000	1.06750000000000	1.09000000000000	88.91500000000001	81.05000000000000	84.64500000000000	5.27250000000000	10.87250000000000	8.30750000000000	5.81250000000000	8.07750000000000	7.04750000000000	0.071590124685253	2	0.012000000000000	0.522156998133930	2	0.003000000000000	1.708672358539693	2	0.001000000000000
30	Shimla	HIMACHAL PRADESH	02	033	2011_c	96.40000000000001	98.20000000000000	98.20000000000000	0.85250000000000	0.42000000000000	0.71000000000000	2.74750000000000	1.38000000000000	1.92750000000000	98.60250000000001	99.15250000000000	98.96250000000001	0.29500000000000	0.40750000000000	0.28250000000000	1.10250000000000	0.44000000000000	0.75500000000000	93.34750000000000	87.99500000000000	90.76750000000000	3.03000000000000	5.45250000000000	4.41000000000000	3.62250000000000	6.55250000000000	4.82250000000000	0.084063534136148	0	0.379000000000000	0.148338063318591	0	0.345000000000000	1.103214517608442	2	0.018000000000000
31	Solan	HIMACHAL PRADESH	02	031	2011_c	99.22499999999999	99.42250000000000	99.42250000000000	0.01000000000000	0.00500000000000	0.01000000000000	0.76500000000000	0.57250000000000	0.65250000000000	98.59500000000000	98.79250000000000	98.70500000000000	0.00750000000000	0.01500000000000	0.01250000000000	1.39750000000000	1.19250000000000	1.28250000000000	91.15500000000000	83.47499999999999	86.87000000000000	4.43500000000000	7.26500000000000	6.55250000000000	4.41000000000000	9.26000000000000	6.57750000000000	0.315961112655452	2	0.019000000000000	0.437453030561842	2	0.009000000000000	1.197507987243940	2	0.002000000000000
32	Sirmaur	HIMACHAL PRADESH	02	032	2011_c	97.40500000000000	96.87500000000000	96.87500000000000	0.53250000000000	0.82500000000000	0.67500000000000	2.06250000000000	2.30000000000000	2.16750000000000	94.01500000000000	98.09250000000000	96.12750000000000	0.22000000000000	0.67500000000000	0.43250000000000	5.76500000000000	1.23250000000000	3.44000000000000	73.47250000000000	67.41000000000000	70.20000000000000	8.34000000000000	12.93500000000000	10.95250000000000	18.18750000000000	19.65500000000000	18.84750000000000	0.189217338709151	2	0.044000000000000	0.251403361990321	2	0.009000000000000	0.038616522021070	2	0.003000000000000
33	Hamirpur	HIMACHAL PRADESH	02	028	2011_c	100.00000000000000	99.64250000000000	99.64250000000000	0.00000000000000	0.08750000000000	0.04000000000000	0.00000000000000	0.27000000000000	0.10250000000000	97.56500000000000	99.76250000000000	99.76750000000000	0.02750000000000	0.08000000000000	0.04500000000000	2.40750000000000	0.15750000000000	0.18750000000000	98.72499999999999	94.99750000000000	96.97750000000001	1.18500000000000	2.72750000000000	2.36500000000000	0.09000000000000	2.27500000000000	0.65750000000000	0.337657411382539	0	0.101000000000000	0.643142599113216	2	0.005000000000000	2.612333835736668	2	0.003000000000000
34	Bilaspur	HIMACHAL PRADESH	02	030	2011_c	95.41249999999999	94.42500000000000	94.42500000000000	2.92250000000000	3.71500000000000	3.34250000000000	1.66500000000000	1.86000000000000	1.77000000000000	96.65000000000001	94.96750000000000	95.76750000000000	2.43250000000000	4.04500000000000	3.44500000000000	0.91750000000000	0.98750000000000	0.78750000000000	88.44250000000000	81.95500000000000	85.00000000000000	6.11250000000000	10.87000000000000	8.63750000000000	5.44500000000000	7.17500000000000	6.36250000000000	0.227973733006650	2	0.050000000000000	0.516923477729103	2	0.011000000000000	1.739204962392147	2	0.001000000000000
35	Gurdaspur	PUNJAB	03	035	2011_c	100.00000000000000	100.00000000000000	100.00000000000000	0.00000000000000	0.00000000000000	0.00000000000000	0.00000000000000	0.00000000000000	0.00000000000000	94.87750000000000	96.00000000000000	95.56000000000000	0.01750000000000	0.00000000000000	0.01250000000000	5.10500000000000	4.00000000000000	4.42750000000000	88.11250000000000	88.12500000000000	87.99500000000000	0.10500000000000	0.33750000000000	0.23250000000000	11.78250000000000	11.53750000000000	11.77250000000000	0.458089762434287	2	0.002000000000000	0.207506438482536	2	0.001000000000000	1.065420216818539	2	0.001000000000000
36	Hoshiarpur	PUNJAB	03	038	2011_c	100.00000000000000	99.95750000000000	99.95750000000000	0.00000000000000	0.00750000000000	0.00000000000000	0.00000000000000	0.03500000000000	0.00000000000000	100.00000000000000	93.75000000000000	100.00000000000000	0.00000000000000	0.00000000000000	0.00000000000000	0.00000000000000	6.25000000000000	0.00000000000000	96.01250000000000	93.04500000000000	94.42000000000000	0.17500000000000	0.32250000000000	0.25250000000000	3.81250000000000	6.63250000000000	5.32750000000000	0.382317799177437	2	0.016000000000000	0.564611738239552	2	0.004000000000000	1.699015588283498	2	0.001000000000000
37	Amritsar	PUNJAB	03	049	2011_c	97.38000000000000	99.02000000000000	99.02000000000000	0.00000000000000	0.00000000000000	0.00000000000000	2.62000000000000	0.98000000000000	1.81250000000000	98.23999999999999	97.89000000000000	98.04000000000001	0.04250000000000	0.06250000000000	0.05500000000000	1.71750000000000	2.04750000000000	1.90500000000000	89.65250000000000	91.46500000000000	90.78250000000000	0.29750000000000	0.57000000000000	0.44750000000000	10.05000000000000	7.96500000000000	8.77000000000000	0.317123552219840	2	0.004000000000000	0.181427550752297	0	0.357000000000000	1.167736753901014	2	0.026000000000000
38	Jalandhar	PUNJAB	03	037	2011_c	98.64749999999999	98.46750000000000	98.46750000000000	0.00000000000000	0.00250000000000	0.00000000000000	1.35250000000000	1.53000000000000	1.45250000000000	98.61000000000000	99.28250000000000	99.02500000000001	0.00000000000000	0.00750000000000	0.01500000000000	1.39000000000000	0.71000000000000	0.96000000000000	96.26000000000001	88.57500000000000	93.15250000000000	0.16000000000000	0.39000000000000	0.28250000000000	3.58000000000000	11.03500000000000	6.56500000000000	0.248663406551238	2	0.046000000000000	0.537029436730863	2	0.001000000000000	1.294582837873437	2	0.005000000000000
39	Tarn Taran	PUNJAB	03	050	2011_c	100.00000000000000	100.00000000000000	100.00000000000000	0.00000000000000	0.00000000000000	0.00000000000000	0.00000000000000	0.00000000000000	0.00000000000000	92.19499999999999	92.05750000000000	92.23999999999999	0.01250000000000	0.04000000000000	0.03500000000000	7.79250000000000	7.90250000000000	7.72500000000000	81.95250000000000	90.88500000000001	91.34750000000000	0.34500000000000	0.55250000000000	0.46250000000000	17.70250000000000	8.56250000000000	8.19000000000000	0.421356430035952	2	0.039000000000000	-0.126289493909592	4	0.026000000000000	1.146827144046936	2	0.026000000000000
40	Rupnagar	PUNJAB	03	051	2011_c	99.37250000000000	96.51750000000000	96.51750000000000	0.00000000000000	0.00250000000000	0.00000000000000	0.62750000000000	3.48000000000000	2.37250000000000	96.87500000000000	96.87500000000000	96.87500000000000	0.00000000000000	0.00000000000000	0.00000000000000	3.12500000000000	3.12500000000000	3.12500000000000	87.56750000000000	87.66750000000000	88.03250000000000	0.03500000000000	0.28500000000000	0.17000000000000	12.39750000000000	12.04750000000000	11.79750000000000	0.203137807408560	2	0.007000000000000	0.337093345652152	2	0.001000000000000	0.972597822117597	2	0.001000000000000
41	Shahid Bhagat Singh Nagar	PUNJAB	03	039	2011_c	100.00000000000000	100.00000000000000	100.00000000000000	0.00000000000000	0.00000000000000	0.00000000000000	0.00000000000000	0.00000000000000	0.00000000000000	100.00000000000000	100.00000000000000	100.00000000000000	0.00000000000000	0.00000000000000	0.00000000000000	0.00000000000000	0.00000000000000	0.00000000000000	96.37750000000000	93.08750000000001	94.58499999999999	0.15000000000000	0.38250000000000	0.27750000000000	3.47250000000000	6.53000000000000	5.13750000000000	0.374594207986033	2	0.045000000000000	0.596584295443959	2	0.009000000000000	1.637520246678444	2	0.002000000000000
42	Fazilka	PUNJAB	03	701	update2014	98.08499999999999	95.32250000000001	95.32250000000001	0.00000000000000	0.00250000000000	0.00000000000000	1.91500000000000	4.67500000000000	3.58500000000000	99.09250000000000	93.08000000000000	99.21750000000000	0.01500000000000	0.03500000000000	0.02500000000000	0.89250000000000	6.88500000000000	0.75750000000000	68.78749999999999	67.74500000000000	68.22250000000000	0.12750000000000	0.61250000000000	0.39000000000000	6.08500000000000	6.64250000000000	6.38750000000000	0.085979756140192	0	0.158000000000000	0.330153149411813	0	0.180000000000000	1.279890655628672	2	0.018000000000000
43	Moga	PUNJAB	03	042	2011_c	98.43750000000000	91.34500000000000	91.34500000000000	0.00000000000000	0.00000000000000	0.00000000000000	1.56250000000000	8.65500000000000	5.95250000000000	100.00000000000000	97.50000000000000	97.72750000000001	0.00000000000000	0.00000000000000	0.00000000000000	0.00000000000000	2.50000000000000	2.27250000000000	68.56999999999999	82.47000000000000	83.80000000000000	0.12750000000000	0.49500000000000	0.31500000000000	6.30250000000000	17.03500000000000	15.88500000000000	-0.037472544608384	0	0.285000000000000	0.246612100986751	0	0.109000000000000	0.337301407425223	2	0.002000000000000
44	Ludhiana	PUNJAB	03	041	2011_c	98.97000000000000	96.67749999999999	96.67749999999999	0.00000000000000	0.00000000000000	0.00000000000000	1.03000000000000	3.32250000000000	2.39500000000000	98.53000000000000	98.73000000000000	98.65500000000000	0.00000000000000	0.00000000000000	0.00000000000000	1.47000000000000	1.27000000000000	1.34500000000000	90.05500000000001	87.29250000000000	88.66000000000000	0.12250000000000	0.51500000000000	0.32750000000000	9.82250000000000	12.19250000000000	11.01250000000000	0.080374716586216	0	0.340000000000000	0.330390768136612	0	0.070000000000000	0.837256670569759	2	0.002000000000000
45	Sahibzada Ajit Singh Nag*	PUNJAB	03	052	2011_c	100.00000000000000	100.00000000000000	100.00000000000000	0.00000000000000	0.00000000000000	0.00000000000000	0.00000000000000	0.00000000000000	0.00000000000000	100.00000000000000	100.00000000000000	100.00000000000000	0.00000000000000	0.00000000000000	0.00000000000000	0.00000000000000	0.00000000000000	0.00000000000000	96.00500000000000	90.97750000000001	93.55249999999999	0.10000000000000	0.57000000000000	0.32250000000000	3.89500000000000	8.45250000000000	6.12500000000000	0.413796301091984	2	0.002000000000000	0.576899547835177	2	0.004000000000000	1.356400122805081	2	0.002000000000000
46	Faridkot	PUNJAB	03	045	2011_c	85.71500000000000	100.00000000000000	100.00000000000000	0.00000000000000	0.00000000000000	0.00000000000000	14.28500000000000	0.00000000000000	0.00000000000000	73.99250000000001	74.01000000000001	99.05500000000001	0.02750000000000	0.02250000000000	0.02500000000000	0.98000000000000	0.96750000000000	0.92000000000000	68.65000000000001	91.51750000000000	92.54250000000000	0.12000000000000	0.30250000000000	0.21500000000000	6.23000000000000	8.18000000000000	7.24250000000000	0.338462440696832	0	0.097000000000000	0.493813336899621	2	0.026000000000000	0.938822551176771	0	0.051000000000000
47	Fatehgarh Sahib	PUNJAB	03	040	2011_c	100.00000000000000	100.00000000000000	100.00000000000000	0.00000000000000	0.00000000000000	0.00000000000000	0.00000000000000	0.00000000000000	0.00000000000000	100.00000000000000	100.00000000000000	100.00000000000000	0.00000000000000	0.00000000000000	0.00000000000000	0.00000000000000	0.00000000000000	0.00000000000000	95.98750000000000	93.25250000000000	94.54750000000000	0.09750000000000	0.35750000000000	0.23750000000000	3.91500000000000	6.39000000000000	5.21500000000000	0.379692787792123	2	0.034000000000000	0.602978806884841	2	0.005000000000000	1.350107252325451	2	0.013000000000000
48	Sri Muktsar Sahib	PUNJAB	03	044	2011_c	75.00000000000000	75.00000000000000	75.00000000000000	0.00000000000000	0.00000000000000	0.00000000000000	0.00000000000000	0.00000000000000	0.00000000000000	74.41249999999999	74.33250000000000	74.37000000000000	0.04250000000000	0.07500000000000	0.06000000000000	0.54500000000000	0.59250000000000	0.57000000000000	69.18250000000000	66.56000000000000	67.81000000000000	0.14750000000000	0.46250000000000	0.31000000000000	5.67000000000000	7.97750000000000	6.88000000000000	0.370791306876540	2	0.021000000000000	0.441153684746374	2	0.030000000000000	1.183299211003331	2	0.009000000000000
49	Sangrur	PUNJAB	03	053	2011_c	97.22250000000000	100.00000000000000	100.00000000000000	0.00000000000000	0.00000000000000	0.00000000000000	2.77750000000000	0.00000000000000	0.00000000000000	100.00000000000000	100.00000000000000	100.00000000000000	0.00000000000000	0.00000000000000	0.00000000000000	0.00000000000000	0.00000000000000	0.00000000000000	95.18500000000000	79.39000000000000	86.64000000000000	0.11250000000000	0.45500000000000	0.29250000000000	4.70250000000000	20.15500000000000	13.06750000000000	0.235526297122315	0	0.197000000000000	0.461943855433997	2	0.030000000000000	0.660306138511532	2	0.001000000000000
50	Barnala	PUNJAB	03	054	2011_c	80.94250000000000	89.62250000000000	89.62250000000000	0.00250000000000	0.01000000000000	0.00750000000000	19.05500000000000	10.36750000000000	14.22750000000000	100.00000000000000	75.00000000000000	87.50000000000000	0.00000000000000	0.00000000000000	0.00000000000000	0.00000000000000	0.00000000000000	12.50000000000000	67.86499999999999	65.27249999999999	66.50250000000000	0.12500000000000	0.64500000000000	0.39750000000000	7.01000000000000	9.08250000000000	8.10000000000000	-0.620702621028489	0	0.079000000000000	-0.585468897997076	4	0.005000000000000	0.877279761772751	2	0.037000000000000
51	Bathinda	PUNJAB	03	046	2011_c	100.00000000000000	100.00000000000000	100.00000000000000	0.00000000000000	0.00000000000000	0.00000000000000	0.00000000000000	0.00000000000000	0.00000000000000	96.80500000000001	99.67000000000000	98.70250000000000	0.01250000000000	0.03000000000000	0.02000000000000	3.18250000000000	0.30000000000000	1.27750000000000	88.22250000000000	89.32500000000000	89.25749999999999	0.13250000000000	0.38250000000000	0.26000000000000	11.64500000000000	10.29250000000000	10.48250000000000	0.161884150795308	0	0.333000000000000	0.309018165790701	0	0.102000000000000	0.866797457051405	2	0.005000000000000
52	Patiala	PUNJAB	03	048	2011_c	97.96500000000000	99.32750000000000	99.32750000000000	0.01250000000000	0.02500000000000	0.02000000000000	2.02250000000000	0.64750000000000	1.26250000000000	97.72750000000001	100.00000000000000	99.15250000000000	0.00000000000000	0.00000000000000	0.00000000000000	2.27250000000000	0.00000000000000	0.84750000000000	94.60500000000000	87.28250000000000	91.93250000000000	0.15500000000000	0.58750000000000	0.38500000000000	5.24000000000000	12.13000000000000	7.68250000000000	0.358390907007342	2	0.001000000000000	0.585317369294612	2	0.001000000000000	1.126243419122840	2	0.003000000000000
53	Mansa	PUNJAB	03	047	2011_c	75.00000000000000	75.00000000000000	75.00000000000000	0.00000000000000	0.00000000000000	0.00000000000000	0.00000000000000	0.00000000000000	0.00000000000000	75.00000000000000	75.00000000000000	75.00000000000000	0.00000000000000	0.00000000000000	0.00000000000000	0.00000000000000	0.00000000000000	0.00000000000000	68.44250000000000	65.85750000000000	67.08000000000000	0.09000000000000	0.40750000000000	0.25750000000000	6.46750000000000	8.73500000000000	7.66250000000000	0.214165627552810	0	0.277000000000000	0.356874999306139	0	0.161000000000000	0.972255742658436	2	0.021000000000000
54	Firozpur	PUNJAB	03	043	2011_c	98.12250000000000	99.39250000000000	99.39250000000000	0.02500000000000	0.01250000000000	0.01000000000000	1.85250000000000	0.59500000000000	0.50500000000000	98.68750000000000	98.86750000000001	98.85250000000001	0.08500000000000	0.09250000000000	0.09000000000000	1.22750000000000	1.04000000000000	1.05750000000000	84.89000000000000	91.73500000000000	86.18000000000001	0.23750000000000	0.50000000000000	0.38250000000000	14.87250000000000	7.76500000000000	13.43750000000000	0.307263755316601	2	0.034000000000000	0.423189371849388	2	0.020000000000000	0.668722728054009	2	0.002000000000000
55	Pathankot	PUNJAB	03	773	2011_c	100.00000000000000	100.00000000000000	100.00000000000000	0.00000000000000	0.00000000000000	0.00000000000000	0.00000000000000	0.00000000000000	0.00000000000000	100.00000000000000	100.00000000000000	100.00000000000000	0.00000000000000	0.00000000000000	0.00000000000000	0.00000000000000	0.00000000000000	0.00000000000000	97.20999999999999	95.94000000000000	96.51000000000001	0.11250000000000	0.20750000000000	0.16250000000000	2.67750000000000	3.85250000000000	3.32750000000000	0.356951102617433	0	0.074000000000000	0.479941050244695	0	0.074000000000000	1.170034034459535	0	0.068000000000000
56	Kapurthala	PUNJAB	03	036	2011_c	100.00000000000000	99.88500000000001	99.88500000000001	0.00000000000000	0.00000000000000	0.00000000000000	0.00000000000000	0.11500000000000	0.06250000000000	99.60500000000000	99.99500000000000	99.81000000000000	0.02000000000000	0.00500000000000	0.02000000000000	0.37500000000000	0.00000000000000	0.17000000000000	94.81750000000000	92.77500000000001	94.34250000000000	0.12500000000000	0.34000000000000	0.24250000000000	5.05750000000000	6.88500000000000	5.41500000000000	0.441451812519370	2	0.001000000000000	0.451112431765261	2	0.033000000000000	1.543054207713648	2	0.001000000000000
57	Chandigarh	CHANDIGARH	04	055	2011_c	100.00000000000000	100.00000000000000	100.00000000000000	0.00000000000000	0.00000000000000	0.00000000000000	0.00000000000000	0.00000000000000	0.00000000000000	99.40750000000000	99.47000000000000	99.44250000000000	0.03000000000000	0.06500000000000	0.04750000000000	0.56250000000000	0.46500000000000	0.51000000000000	93.91249999999999	90.00000000000000	91.81500000000000	3.67000000000000	5.04000000000000	4.40500000000000	2.41750000000000	4.96000000000000	3.78000000000000	0.438604100997149	0	0.053000000000000	0.532445652274590	0	0.087000000000000	1.160573031871400	0	0.137000000000000
58	Uttarkashi	UTTARAKHAND	05	056	2011_c	91.05750000000000	88.46500000000000	88.46500000000000	0.51750000000000	0.51250000000000	0.51500000000000	8.42500000000000	11.02250000000000	9.92250000000000	89.54750000000000	91.30500000000001	90.43000000000001	0.00750000000000	0.03000000000000	0.02000000000000	10.44500000000000	8.66500000000000	9.55000000000000	89.97499999999999	83.46500000000000	86.38000000000000	2.61250000000000	3.42250000000000	3.04250000000000	7.41250000000000	13.11250000000000	10.57750000000000	0.112986429231733	0	0.288000000000000	0.103901309560390	0	0.251000000000000	0.335769706329640	0	0.186000000000000
59	Chamoli	UTTARAKHAND	05	057	2011_c	98.78749999999999	96.97750000000001	96.97750000000001	0.01500000000000	0.00250000000000	0.00750000000000	1.19750000000000	3.02000000000000	2.15000000000000	98.68500000000000	99.59750000000000	99.17500000000000	0.04500000000000	0.00000000000000	0.05000000000000	1.27000000000000	0.40250000000000	0.77500000000000	87.33750000000001	84.72000000000000	86.84999999999999	3.96750000000000	9.03250000000000	6.50250000000000	8.69500000000000	6.24750000000000	6.64750000000000	-0.078772255456590	0	0.269000000000000	-0.024449818194688	0	0.406000000000000	0.880443575127902	2	0.049000000000000
60	Dehradun	UTTARAKHAND	05	060	2011_c	97.38249999999999	96.73250000000000	96.73250000000000	0.15500000000000	0.18500000000000	0.17000000000000	2.46250000000000	3.08250000000000	2.79250000000000	97.26750000000000	96.34250000000000	96.78000000000000	0.04500000000000	0.07750000000000	0.06000000000000	2.68750000000000	3.58000000000000	3.16000000000000	90.67000000000000	84.56999999999999	87.56999999999999	3.72000000000000	6.26750000000000	4.99750000000000	5.61000000000000	9.16250000000000	7.43250000000000	0.059522636210934	0	0.378000000000000	0.088761053955732	0	0.343000000000000	0.673362822920615	0	0.070000000000000
61	Tehri Garhwal	UTTARAKHAND	05	059	2011_c	97.48999999999999	97.36750000000001	97.36750000000001	0.28000000000000	0.30750000000000	0.29250000000000	2.23000000000000	2.32500000000000	2.28500000000000	85.54750000000000	95.78749999999999	89.19250000000000	0.00750000000000	0.03500000000000	0.02000000000000	14.44500000000000	4.17750000000000	10.78750000000000	76.56500000000000	67.03250000000000	71.17500000000000	2.54000000000000	4.08750000000000	3.33500000000000	20.89500000000000	28.88000000000000	25.49000000000000	-0.171826450599203	0	0.172000000000000	0.141833102957216	0	0.252000000000000	-0.386381411053302	0	0.101000000000000
62	Rudraprayag	UTTARAKHAND	05	058	2011_c	80.51000000000001	81.89250000000000	81.89250000000000	0.51750000000000	0.85750000000000	0.69500000000000	18.97250000000000	17.25000000000000	18.09250000000000	78.04250000000000	82.69750000000001	81.15750000000000	0.06500000000000	0.09250000000000	0.07750000000000	21.89250000000000	17.21000000000000	18.76500000000000	71.56750000000000	73.04750000000000	71.83499999999999	2.47750000000000	8.61750000000000	5.63750000000000	25.95500000000000	18.33500000000000	22.52750000000000	-0.256275539228402	0	0.474000000000000	-0.168444003501184	0	0.481000000000000	-0.185191278599163	0	0.121000000000000
63	Pithoragarh	UTTARAKHAND	05	062	2011_c	95.74750000000000	97.03749999999999	97.03749999999999	0.13750000000000	0.12750000000000	0.13000000000000	4.11500000000000	2.83500000000000	3.48500000000000	94.91500000000001	96.53000000000000	95.89500000000000	0.59250000000000	0.37750000000000	0.47000000000000	4.49250000000000	3.09250000000000	3.63500000000000	86.09250000000000	86.33499999999999	86.16750000000000	3.18500000000000	3.38500000000000	3.29250000000000	10.72250000000000	10.28000000000000	10.54000000000000	0.082789659794120	0	0.203000000000000	0.125466618986904	0	0.288000000000000	0.857390692893262	2	0.018000000000000
64	Bageshwar	UTTARAKHAND	05	063	2011_c	98.39000000000000	99.34750000000000	99.34750000000000	0.00000000000000	0.00000000000000	0.00000000000000	1.61000000000000	0.65250000000000	0.98000000000000	91.76500000000000	97.84500000000000	94.63750000000000	0.35500000000000	0.40750000000000	0.38250000000000	7.88000000000000	1.74750000000000	4.98000000000000	85.75000000000000	88.47499999999999	88.08000000000000	4.47500000000000	5.84750000000000	5.85500000000000	9.77500000000000	5.67750000000000	6.06500000000000	0.144732421533303	0	0.409000000000000	0.110364086556232	0	0.103000000000000	1.272746657637538	2	0.039000000000000
65	Hardwar	UTTARAKHAND	05	068	2011_c	96.26000000000001	95.57500000000000	95.57500000000000	0.10000000000000	0.11500000000000	0.10750000000000	3.64000000000000	4.31000000000000	3.99750000000000	92.39250000000000	93.43000000000001	92.92749999999999	0.06000000000000	0.12000000000000	0.09250000000000	7.54750000000000	6.45000000000000	6.98000000000000	75.08000000000000	75.47000000000000	75.28749999999999	3.43750000000000	2.87750000000000	3.12000000000000	21.48250000000000	21.65250000000000	21.59250000000000	-0.069613874050255	0	0.134000000000000	0.021912600196172	0	0.218000000000000	-0.128443195793044	0	0.124000000000000
66	Garhwal	UTTARAKHAND	05	061	2011_c	97.51500000000000	98.92500000000000	98.92500000000000	0.00250000000000	0.00750000000000	0.00500000000000	2.48250000000000	1.06750000000000	1.66750000000000	98.38249999999999	98.66000000000000	98.62250000000000	0.00750000000000	0.00000000000000	0.00000000000000	1.61000000000000	1.34000000000000	1.37750000000000	83.88500000000001	78.23250000000000	80.98999999999999	4.68750000000000	8.10500000000000	6.39000000000000	11.42750000000000	13.66250000000000	12.62000000000000	-0.009544271119919	0	0.401000000000000	-0.018784178709274	0	0.409000000000000	0.214979246242203	0	0.187000000000000
67	Almora	UTTARAKHAND	05	064	2011_c	90.96500000000000	95.06250000000000	95.06250000000000	3.79250000000000	2.32250000000000	3.14000000000000	5.24250000000000	2.61500000000000	3.90750000000000	98.08499999999999	97.32500000000000	98.12500000000000	0.78750000000000	0.00000000000000	0.36000000000000	1.12750000000000	2.67500000000000	1.51500000000000	80.20500000000000	83.84750000000000	82.47750000000001	4.30500000000000	5.70000000000000	5.00000000000000	15.49000000000000	10.45250000000000	12.52250000000000	0.068455580199012	0	0.065000000000000	0.281605949396862	0	0.120000000000000	0.620838391000808	2	0.009000000000000
68	Nainital	UTTARAKHAND	05	066	2011_c	99.01250000000000	98.98000000000000	98.98000000000000	0.11000000000000	0.02250000000000	0.07750000000000	0.87750000000000	0.99750000000000	0.60750000000000	99.29000000000001	98.03500000000000	99.98999999999999	0.04500000000000	0.05500000000000	0.01000000000000	0.66500000000000	1.91000000000000	0.00000000000000	87.16500000000001	79.89250000000000	83.60750000000000	3.36000000000000	4.82750000000000	4.11000000000000	9.47500000000000	15.28000000000000	12.28250000000000	0.115750731112045	0	0.448000000000000	0.162776112206818	0	0.407000000000000	0.385633926983306	0	0.098000000000000
69	Champawat	UTTARAKHAND	05	065	2011_c	97.75500000000000	98.48250000000000	98.48250000000000	0.01000000000000	0.04500000000000	0.02750000000000	2.23500000000000	1.47250000000000	1.83500000000000	92.14749999999999	91.79750000000000	91.98750000000000	0.00000000000000	0.00000000000000	0.00000000000000	7.85250000000000	8.20250000000000	8.01250000000000	78.45999999999999	76.76250000000000	77.53250000000000	7.03500000000000	10.67000000000000	8.87500000000000	14.50500000000000	12.56750000000000	13.59250000000000	0.127552555600215	0	0.331000000000000	-0.124850303627302	0	0.063000000000000	0.454103239671957	2	0.045000000000000
70	Udham Singh Nagar	UTTARAKHAND	05	067	2011_c	95.93750000000000	95.71500000000000	95.71500000000000	0.29750000000000	0.23500000000000	0.29750000000000	3.76500000000000	4.05000000000000	3.85250000000000	96.20500000000000	95.50500000000000	96.10250000000001	0.93500000000000	0.87500000000000	0.87750000000000	2.86000000000000	3.62000000000000	3.02000000000000	85.13249999999999	80.73750000000000	82.86499999999999	4.91500000000000	8.34750000000000	6.69500000000000	9.95250000000000	10.91500000000000	10.44000000000000	-0.027601449276810	0	0.284000000000000	-0.071542796951047	0	0.284000000000000	0.319600742474176	0	0.165000000000000
71	Jhajjar	HARYANA	06	083	2011_c	74.88500000000001	74.81250000000000	74.81250000000000	0.11500000000000	0.18750000000000	0.14750000000000	0.00000000000000	0.00000000000000	0.00000000000000	73.94499999999999	73.97250000000000	74.04250000000000	0.89750000000000	0.85750000000000	0.81250000000000	0.15750000000000	0.17000000000000	0.14500000000000	62.74500000000000	59.75000000000000	61.06250000000000	5.20500000000000	6.48000000000000	5.90250000000000	7.05000000000000	8.77000000000000	8.03500000000000	0.454789567832077	2	0.001000000000000	0.589962503641450	2	0.002000000000000	1.272746749332665	2	0.001000000000000
72	Gurugram	HARYANA	06	086	2011_c	75.00000000000000	75.00000000000000	75.00000000000000	0.00000000000000	0.00000000000000	0.00000000000000	0.00000000000000	0.00000000000000	0.00000000000000	73.73000000000000	74.28250000000000	74.16500000000001	0.34750000000000	0.06000000000000	0.06000000000000	0.92250000000000	0.65750000000000	0.77500000000000	62.74500000000000	59.52750000000000	60.97500000000000	4.43000000000000	5.14000000000000	4.81750000000000	7.82500000000000	10.33250000000000	9.20750000000000	0.422734140338340	2	0.001000000000000	0.447135228778415	2	0.006000000000000	1.091119160244039	2	0.001000000000000
73	Faridabad	HARYANA	06	088	2011_c	75.00000000000000	75.00000000000000	75.00000000000000	0.00000000000000	0.00000000000000	0.00000000000000	0.00000000000000	0.00000000000000	0.00000000000000	73.59000000000000	73.53749999999999	73.83000000000000	0.00000000000000	0.00000000000000	0.00000000000000	1.41000000000000	1.46250000000000	1.17000000000000	57.26000000000000	57.10500000000000	57.16000000000000	4.36250000000000	4.10750000000000	4.24500000000000	13.37750000000000	13.78750000000000	13.59500000000000	0.444611338590463	2	0.002000000000000	0.499391388541724	2	0.003000000000000	0.605326590054697	2	0.006000000000000
74	Mahendragarh	HARYANA	06	084	2011_c	74.25500000000000	73.76750000000000	73.76750000000000	0.00000000000000	0.00000000000000	0.00000000000000	0.74500000000000	1.23250000000000	0.97250000000000	74.12250000000000	74.85750000000000	74.52500000000001	0.00000000000000	0.00000000000000	0.00000000000000	0.87750000000000	0.14250000000000	0.47500000000000	67.84250000000000	66.05249999999999	66.85750000000000	4.57500000000000	4.83500000000000	4.71000000000000	2.58250000000000	4.11250000000000	3.43250000000000	0.271531097677612	2	0.037000000000000	0.627415345848666	2	0.001000000000000	2.049677593478382	2	0.001000000000000
75	Rewari	HARYANA	06	085	2011_c	75.00000000000000	75.00000000000000	75.00000000000000	0.00000000000000	0.00000000000000	0.00000000000000	0.00000000000000	0.00000000000000	0.00000000000000	74.88500000000001	75.00000000000000	75.00000000000000	0.02750000000000	0.00000000000000	0.00000000000000	0.08750000000000	0.00000000000000	0.00000000000000	66.95500000000000	65.79750000000000	66.32250000000001	3.58250000000000	4.26250000000000	3.94750000000000	4.46250000000000	4.94000000000000	4.73000000000000	0.439908193191776	2	0.003000000000000	0.536600382812682	2	0.012000000000000	1.583081285143067	2	0.006000000000000
76	Nuh	HARYANA	06	087	2011_c	74.48999999999999	73.76000000000001	73.76000000000001	0.45750000000000	0.79000000000000	0.32250000000000	0.05250000000000	0.45000000000000	0.00000000000000	65.93500000000000	69.23999999999999	67.83000000000000	0.49000000000000	0.80750000000000	0.67000000000000	8.57500000000000	4.95250000000000	6.50000000000000	58.23250000000000	61.23000000000000	59.95250000000000	4.03250000000000	5.79250000000000	5.07000000000000	12.73500000000000	7.97750000000000	9.97750000000000	0.193308565936806	0	0.293000000000000	-0.007759025184829	4	0.046000000000000	0.662103436791862	2	0.045000000000000
77	Palwal	HARYANA	06	089	2011_c	74.06500000000000	73.93500000000000	73.93500000000000	0.21250000000000	0.19750000000000	0.20500000000000	0.72250000000000	0.86750000000000	0.80500000000000	70.08750000000001	72.34250000000000	71.30249999999999	0.15000000000000	0.13000000000000	0.13750000000000	4.76250000000000	2.52750000000000	3.56000000000000	55.04500000000000	57.17750000000000	56.22000000000000	4.17500000000000	4.57750000000000	4.41000000000000	15.78000000000000	13.24500000000000	14.37000000000000	0.177910213871963	0	0.244000000000000	0.191456813282346	0	0.067000000000000	0.288609536590668	0	0.054000000000000
78	Charki Dadri	HARYANA	06	765	2016_c	74.66000000000000	74.40250000000000	74.40250000000000	0.34000000000000	0.55000000000000	0.30250000000000	0.00000000000000	0.04750000000000	0.00000000000000	74.20750000000000	73.77249999999999	73.96500000000000	0.34000000000000	0.41250000000000	0.38000000000000	0.45250000000000	0.81500000000000	0.65500000000000	58.46000000000000	55.65000000000000	56.92750000000000	7.32000000000000	7.72500000000000	7.53500000000000	9.22000000000000	11.62500000000000	10.53750000000000	0.464753252873930	2	0.002000000000000	0.609392980569947	2	0.001000000000000	1.133233034504470	2	0.002000000000000
79	Yamunanagar	HARYANA	06	071	2011_c	73.63750000000000	73.48750000000000	73.48750000000000	0.49500000000000	0.40000000000000	0.41000000000000	0.86750000000000	1.11250000000000	0.95500000000000	71.86750000000001	74.04750000000000	73.06999999999999	0.47250000000000	0.27750000000000	0.34500000000000	2.66000000000000	0.67500000000000	1.58500000000000	57.48500000000000	52.23000000000000	54.56250000000000	5.72750000000000	7.97750000000000	6.97500000000000	11.78750000000000	14.79250000000000	13.46250000000000	0.289886851261566	0	0.059000000000000	0.418632804444457	2	0.021000000000000	0.506887233860367	2	0.020000000000000
80	Kurukshetra	HARYANA	06	072	2011_c	74.21250000000001	74.28749999999999	74.28749999999999	0.59750000000000	0.46250000000000	0.52500000000000	0.19000000000000	0.25000000000000	0.22500000000000	72.99750000000000	73.68250000000000	73.34500000000000	0.78750000000000	0.70250000000000	0.83750000000000	1.21500000000000	0.61500000000000	0.81750000000000	60.86750000000000	54.47250000000000	57.25000000000000	6.42750000000000	8.56500000000000	7.60750000000000	7.70500000000000	11.96250000000000	10.14250000000000	0.408565824138637	2	0.010000000000000	0.525704083033119	2	0.004000000000000	0.768188501882271	2	0.020000000000000
81	Kaithal	HARYANA	06	073	2011_c	74.45000000000000	74.12500000000000	74.12500000000000	0.49750000000000	0.54250000000000	0.56750000000000	0.05250000000000	0.33250000000000	0.12750000000000	73.69000000000000	74.18000000000001	74.05500000000001	0.09750000000000	0.14250000000000	0.16750000000000	1.21250000000000	0.67750000000000	0.77750000000000	57.89750000000000	54.56250000000000	56.08000000000000	7.04750000000000	7.60750000000000	7.35000000000000	10.05500000000000	12.83000000000000	11.57000000000000	0.419967057190645	2	0.021000000000000	0.542959160616981	2	0.006000000000000	0.743939501499019	2	0.025000000000000
82	Sirsa	HARYANA	06	079	2011_c	74.46500000000000	74.77500000000001	74.77500000000001	0.44000000000000	0.22500000000000	0.37750000000000	0.09500000000000	0.00000000000000	0.00000000000000	73.32500000000000	73.16000000000000	73.23500000000000	0.07500000000000	0.22500000000000	0.15500000000000	1.60000000000000	1.61500000000000	1.61000000000000	59.07750000000000	54.53250000000000	56.58500000000000	5.32000000000000	6.93250000000000	6.19000000000000	10.60250000000000	13.53500000000000	12.22500000000000	0.427245878656848	2	0.006000000000000	0.376915749758708	2	0.027000000000000	0.714886748293898	2	0.004000000000000
83	Karnal	HARYANA	06	074	2011_c	73.48750000000000	73.45500000000000	73.45500000000000	0.86000000000000	0.73750000000000	0.79500000000000	0.65250000000000	0.80750000000000	0.75000000000000	72.72250000000000	73.85500000000000	73.30249999999999	0.26000000000000	0.21500000000000	0.31750000000000	2.01750000000000	0.93000000000000	1.38000000000000	59.00500000000000	56.67750000000000	57.75000000000000	5.76750000000000	7.07250000000000	6.44750000000000	10.22750000000000	11.25000000000000	10.80250000000000	0.355566537159589	2	0.004000000000000	0.272573391351814	0	0.124000000000000	0.600951592204583	2	0.019000000000000
84	Jind	HARYANA	06	077	2011_c	73.80249999999999	73.49750000000000	73.49750000000000	0.79250000000000	0.82250000000000	0.80750000000000	0.40500000000000	0.68000000000000	0.55250000000000	74.05000000000000	73.75500000000000	73.97250000000000	0.23250000000000	0.29500000000000	0.35500000000000	0.71750000000000	0.95000000000000	0.67250000000000	59.59500000000000	55.79000000000000	57.58500000000000	6.35500000000000	6.87000000000000	6.62750000000000	9.05000000000000	12.34000000000000	10.78750000000000	0.414390218271585	2	0.001000000000000	0.548719393176592	2	0.001000000000000	0.770545674485258	2	0.003000000000000
85	Fatehabad	HARYANA	06	078	2011_c	74.81250000000000	74.95250000000000	74.95250000000000	0.18750000000000	0.04750000000000	0.07250000000000	0.00000000000000	0.00000000000000	0.00000000000000	73.91249999999999	74.18250000000000	74.06250000000000	0.13500000000000	0.13750000000000	0.13500000000000	0.95250000000000	0.68000000000000	0.80250000000000	59.64000000000000	56.61500000000000	57.97250000000000	4.55750000000000	5.97250000000000	5.31000000000000	10.80250000000000	12.41250000000000	11.71750000000000	0.429854063046102	2	0.003000000000000	0.461718565890591	2	0.010000000000000	0.666503297361379	2	0.012000000000000
86	Hisar	HARYANA	06	080	2011_c	74.50500000000000	74.62500000000000	74.62500000000000	0.27250000000000	0.37500000000000	0.40000000000000	0.22250000000000	0.00000000000000	0.02750000000000	73.45999999999999	73.50000000000000	73.47750000000001	0.52000000000000	0.47750000000000	0.49750000000000	1.02000000000000	1.02250000000000	1.02500000000000	60.47750000000000	56.95750000000000	58.57000000000000	6.23750000000000	6.41000000000000	6.33250000000000	8.28500000000000	11.63250000000000	10.09750000000000	0.396817665770047	2	0.021000000000000	0.419896715889104	0	0.052000000000000	0.878979281737890	2	0.009000000000000
87	Panipat	HARYANA	06	075	2011_c	74.03250000000000	74.09750000000000	74.09750000000000	0.53000000000000	0.60500000000000	0.58250000000000	0.43750000000000	0.29750000000000	0.34500000000000	72.42000000000000	71.75000000000000	72.05000000000000	0.41500000000000	0.58750000000000	0.50750000000000	2.16500000000000	2.66250000000000	2.44250000000000	60.12000000000000	58.79750000000000	59.36250000000000	4.51000000000000	5.35500000000000	4.96500000000000	10.37000000000000	10.84750000000000	10.67250000000000	0.379953130196353	2	0.019000000000000	0.187695533977097	0	0.223000000000000	0.572123354662015	0	0.059000000000000
88	Sonipat	HARYANA	06	076	2011_c	75.00000000000000	74.80000000000000	74.80000000000000	0.00000000000000	0.20000000000000	0.01000000000000	0.00000000000000	0.00000000000000	0.00000000000000	73.94499999999999	74.52249999999999	74.30750000000000	0.14750000000000	0.19250000000000	0.16250000000000	0.90750000000000	0.28500000000000	0.53000000000000	63.32750000000000	61.08750000000000	62.06000000000000	4.26500000000000	5.15250000000000	4.75250000000000	7.40750000000000	8.76000000000000	8.18750000000000	0.286187574544925	0	0.109000000000000	0.446433846012129	2	0.028000000000000	0.933390694112225	2	0.012000000000000
89	Bhiwani	HARYANA	06	081	2011_c	74.56000000000000	74.56250000000000	74.56250000000000	0.16750000000000	0.03250000000000	0.02750000000000	0.27250000000000	0.40500000000000	0.22000000000000	74.58000000000000	74.47250000000000	74.59250000000000	0.02750000000000	0.01750000000000	0.01750000000000	0.39250000000000	0.51000000000000	0.39000000000000	63.49500000000000	60.38000000000000	61.78500000000000	5.17250000000000	6.91500000000000	6.13250000000000	6.33250000000000	7.70500000000000	7.08250000000000	0.270857550543733	0	0.109000000000000	0.464080765596808	2	0.018000000000000	1.395935374966577	2	0.001000000000000
90	Rohtak	HARYANA	06	082	2011_c	73.89500000000000	74.09750000000000	74.09750000000000	0.37750000000000	0.37500000000000	0.37250000000000	0.72750000000000	0.52750000000000	0.62500000000000	73.27750000000000	74.01250000000000	73.68750000000000	0.29500000000000	0.43000000000000	0.36250000000000	1.42750000000000	0.55750000000000	0.95000000000000	60.64500000000000	57.67000000000000	59.04500000000000	5.90250000000000	6.07500000000000	5.98000000000000	8.45250000000000	11.25500000000000	9.97500000000000	0.426584063559264	2	0.001000000000000	0.560942540271030	2	0.001000000000000	0.969459821955174	2	0.002000000000000
91	Panchkula	HARYANA	06	069	2011_c	73.41249999999999	73.16000000000000	73.16000000000000	0.38250000000000	0.50500000000000	0.41000000000000	1.20500000000000	1.33500000000000	1.24500000000000	72.29750000000000	71.91750000000000	72.09750000000000	0.27000000000000	0.36500000000000	0.34500000000000	2.43250000000000	2.71750000000000	2.55750000000000	52.78000000000000	45.34000000000000	48.76250000000000	6.24500000000000	10.25750000000000	8.40000000000000	15.97500000000000	19.40250000000000	17.83750000000000	0.324840028465650	2	0.007000000000000	0.352867099605952	2	0.011000000000000	0.140216246432070	2	0.012000000000000
92	Ambala	HARYANA	06	070	2011_c	74.45250000000000	74.39250000000000	74.39250000000000	0.02500000000000	0.04250000000000	0.03500000000000	0.52250000000000	0.56500000000000	0.54500000000000	74.43000000000001	73.80500000000001	74.09000000000000	0.17000000000000	0.18000000000000	0.17500000000000	0.40000000000000	1.01500000000000	0.73500000000000	60.05750000000000	52.34000000000000	55.78500000000000	6.26500000000000	8.31250000000000	7.38500000000000	8.67750000000000	14.34750000000000	11.83000000000000	0.358717388023767	2	0.011000000000000	0.485783313447926	2	0.015000000000000	0.527076605988219	2	0.031000000000000
93	North	DELHI	07	091	2011_c	88.37750000000000	100.00000000000000	100.00000000000000	0.00000000000000	0.00000000000000	0.00000000000000	11.62250000000000	0.00000000000000	7.17250000000000	86.33250000000000	99.17749999999999	93.48250000000000	0.02000000000000	0.04500000000000	0.03250000000000	13.64750000000000	0.77750000000000	6.48500000000000	76.61750000000001	77.77750000000000	75.13750000000000	5.12250000000000	8.09000000000000	6.68000000000000	18.26000000000000	14.13250000000000	18.18250000000000	-0.166829275149325	4	0.042000000000000	-0.008594919701297	4	0.007000000000000	0.120053724608989	2	0.002000000000000
94	North East	DELHI	07	092	2011_c	82.28250000000000	92.48000000000000	92.48000000000000	0.00000000000000	0.00000000000000	0.00000000000000	17.71750000000000	7.52000000000000	12.41000000000000	99.37000000000000	88.48000000000000	92.63000000000000	0.00250000000000	0.01000000000000	0.19750000000000	0.62750000000000	11.51000000000000	7.17250000000000	84.41000000000000	74.50000000000000	80.08250000000000	6.34000000000000	8.73250000000000	8.11000000000000	9.25000000000000	16.76750000000000	11.80750000000000	-0.751485195325454	4	0.001000000000000	-0.080673257824949	4	0.006000000000000	1.003734408172909	2	0.005000000000000
95	West	DELHI	07	096	2011_c	100.00000000000000	100.00000000000000	100.00000000000000	0.00000000000000	0.00000000000000	0.00000000000000	0.00000000000000	0.00000000000000	0.00000000000000	98.65500000000000	99.19250000000000	98.98500000000000	0.00500000000000	0.00500000000000	0.00500000000000	1.34000000000000	0.80250000000000	1.01000000000000	87.89500000000000	86.14500000000000	87.07500000000000	7.75750000000000	6.03500000000000	6.78000000000000	4.34750000000000	7.82000000000000	6.14500000000000	0.336985871792593	0	0.080000000000000	0.440176467437916	2	0.038000000000000	1.395037646727745	2	0.011000000000000
96	South West	DELHI	07	097	2011_c	100.00000000000000	99.94250000000000	99.94250000000000	0.00000000000000	0.00000000000000	0.00000000000000	0.00000000000000	0.05750000000000	0.00000000000000	99.23999999999999	99.48750000000000	99.37500000000000	0.01500000000000	0.02250000000000	0.02000000000000	0.74500000000000	0.49000000000000	0.60500000000000	90.12000000000000	86.80500000000001	88.38000000000000	6.87250000000000	8.58000000000000	7.76500000000000	3.00750000000000	4.61500000000000	3.85500000000000	0.373420525010868	0	0.066000000000000	0.539662871062565	2	0.016000000000000	1.819967679747974	2	0.004000000000000
97	Central	DELHI	07	095	2011_c	98.37000000000000	100.00000000000000	100.00000000000000	1.08750000000000	0.00000000000000	0.00000000000000	0.54250000000000	0.00000000000000	0.00000000000000	92.12500000000000	98.94499999999999	97.75250000000000	0.15250000000000	0.17750000000000	0.64000000000000	7.72250000000000	0.87750000000000	1.60750000000000	83.06750000000000	76.85750000000000	80.23999999999999	8.97500000000000	8.77750000000000	8.25500000000000	7.95750000000000	14.36500000000000	11.50500000000000	0.101535331355468	0	0.420000000000000	0.284341845566886	0	0.090000000000000	0.801476305767324	2	0.004000000000000
98	New Delhi	DELHI	07	094	2011_c	97.62500000000000	92.29000000000001	92.29000000000001	0.00000000000000	0.11750000000000	0.06000000000000	2.37500000000000	7.59250000000000	5.07250000000000	98.24500000000000	95.90750000000000	97.27249999999999	0.35250000000000	0.08250000000000	0.16000000000000	1.40250000000000	4.01000000000000	2.56750000000000	86.29750000000000	84.35250000000001	85.29500000000000	5.53500000000000	8.23750000000000	6.83250000000000	8.16750000000000	7.41000000000000	7.87250000000000	-0.010368835545876	4	0.001000000000000	0.387441991720207	2	0.001000000000000	1.373210439653876	2	0.001000000000000
99	South	DELHI	07	098	2011_c	100.00000000000000	99.11499999999999	99.11499999999999	0.00000000000000	0.04250000000000	0.03000000000000	0.00000000000000	0.84250000000000	0.36000000000000	99.65250000000000	99.10250000000001	99.37500000000000	0.00250000000000	0.04500000000000	0.01000000000000	0.34500000000000	0.85250000000000	0.61500000000000	87.61250000000000	81.33499999999999	84.50250000000000	6.46750000000000	9.88000000000000	8.12750000000000	5.92000000000000	8.78500000000000	7.37000000000000	0.331312682835217	0	0.086000000000000	0.538346630367224	2	0.016000000000000	1.159021543257257	2	0.022000000000000
100	South East	DELHI	07	703	update2014	98.38249999999999	100.00000000000000	100.00000000000000	0.00000000000000	0.00000000000000	0.00000000000000	1.61750000000000	0.00000000000000	0.64250000000000	100.00000000000000	100.00000000000000	100.00000000000000	0.00000000000000	0.00000000000000	0.00000000000000	0.00000000000000	0.00000000000000	0.00000000000000	86.79750000000000	79.18250000000000	84.52750000000000	6.09500000000000	7.63750000000000	6.94250000000000	7.10750000000000	13.18000000000000	8.53000000000000	0.323367715026667	2	0.043000000000000	0.623180935950280	2	0.002000000000000	1.245830361088826	2	0.002000000000000
101	North West	DELHI	07	090	2011_c	97.66000000000000	96.39749999999999	96.39749999999999	0.00000000000000	0.00000000000000	0.00000000000000	2.34000000000000	3.60250000000000	3.07250000000000	98.80249999999999	94.46250000000001	96.03749999999999	0.02750000000000	0.02500000000000	0.02750000000000	1.17000000000000	5.51250000000000	3.93500000000000	77.92000000000000	79.94000000000000	78.75749999999999	7.61750000000000	7.78000000000000	7.78000000000000	14.46250000000000	12.28000000000000	13.46250000000000	0.136011103755543	0	0.061000000000000	0.192934965502776	2	0.033000000000000	0.526498815117078	2	0.017000000000000
102	Churu	RAJASTHAN	08	102	2011_c	93.34999999999999	91.27750000000000	91.27750000000000	1.06000000000000	1.36000000000000	1.22500000000000	5.59000000000000	7.36250000000000	6.56000000000000	95.07250000000001	94.68250000000000	94.83750000000001	1.16500000000000	1.09250000000000	1.14500000000000	3.76250000000000	4.22500000000000	4.01750000000000	90.77249999999999	89.90500000000000	90.60500000000000	3.03250000000000	4.28750000000000	3.41500000000000	6.19500000000000	5.80750000000000	5.98000000000000	-0.045924631713165	0	0.364000000000000	0.180065422400444	2	0.035000000000000	1.603338645895463	2	0.003000000000000
103	Jhunjhunun	RAJASTHAN	08	103	2011_c	95.38000000000000	95.29000000000001	95.29000000000001	1.41000000000000	1.41250000000000	1.41250000000000	3.21000000000000	3.29750000000000	3.25750000000000	98.75250000000000	99.79750000000000	99.67749999999999	0.66500000000000	0.20250000000000	0.32250000000000	0.58250000000000	0.00000000000000	0.00000000000000	91.39749999999999	88.11750000000001	89.54500000000000	2.89500000000000	4.15000000000000	3.60000000000000	5.70750000000000	7.73250000000000	6.85500000000000	0.072438806114200	0	0.330000000000000	0.573241499254901	2	0.031000000000000	1.889312364602738	2	0.002000000000000
104	Jaisalmer	RAJASTHAN	08	114	2011_c	94.08750000000001	95.03500000000000	95.03500000000000	2.38750000000000	3.23750000000000	2.86250000000000	3.52500000000000	1.72750000000000	2.53000000000000	88.81500000000000	92.66750000000000	91.18250000000000	3.24750000000000	4.33000000000000	3.92250000000000	7.93750000000000	3.00250000000000	4.89500000000000	76.81250000000000	73.92250000000000	74.82250000000001	9.12750000000000	9.05000000000000	9.11000000000000	14.06000000000000	17.02750000000000	16.06750000000000	0.089287771689576	0	0.436000000000000	0.042072727142933	0	0.438000000000000	0.156711445496436	0	0.221000000000000
105	Sikar	RAJASTHAN	08	111	2011_c	94.19250000000000	94.63750000000000	94.63750000000000	1.67500000000000	1.89250000000000	1.79000000000000	4.13250000000000	3.47000000000000	3.77500000000000	97.54250000000000	99.39500000000000	98.98250000000000	1.48250000000000	0.59750000000000	0.59500000000000	0.97500000000000	0.00750000000000	0.42250000000000	94.90750000000000	97.38500000000001	96.67000000000000	2.68250000000000	0.99250000000000	1.79250000000000	2.41000000000000	1.62250000000000	1.53750000000000	0.029306675533425	0	0.425000000000000	0.538913965389274	2	0.009000000000000	2.416936851523264	2	0.001000000000000
106	Alwar	RAJASTHAN	08	104	2011_c	97.28250000000000	96.40750000000000	96.40750000000000	0.53000000000000	0.45000000000000	0.49000000000000	2.18750000000000	3.14250000000000	2.68500000000000	97.84250000000000	98.42500000000000	98.22750000000001	0.41250000000000	0.39500000000000	0.42250000000000	1.74500000000000	1.18000000000000	1.35000000000000	85.91750000000000	85.41750000000000	85.65250000000000	3.39000000000000	3.28750000000000	3.33750000000000	10.69250000000000	11.29500000000000	11.01000000000000	0.143441592465273	0	0.090000000000000	0.416597981440642	2	0.016000000000000	0.950994337559607	2	0.004000000000000
107	Jaipur	RAJASTHAN	08	110	2011_c	97.99750000000000	98.31999999999999	98.31999999999999	0.38250000000000	0.44000000000000	0.41250000000000	1.62000000000000	1.24000000000000	1.42000000000000	99.78250000000000	100.00000000000000	99.95999999999999	0.07250000000000	0.00000000000000	0.04000000000000	0.14500000000000	0.00000000000000	0.00000000000000	92.13750000000000	92.09250000000000	92.11000000000000	2.71750000000000	2.50750000000000	2.60500000000000	5.14500000000000	5.40000000000000	5.28500000000000	0.096195212321572	0	0.338000000000000	0.562307773940372	2	0.006000000000000	1.420682510352286	2	0.003000000000000
108	Jodhpur	RAJASTHAN	08	113	2011_c	95.56500000000000	96.60250000000001	96.60250000000001	0.20500000000000	0.17500000000000	0.19000000000000	4.23000000000000	3.22250000000000	3.68000000000000	93.06500000000000	95.73250000000000	94.75749999999999	0.07000000000000	0.08750000000000	0.09000000000000	6.86500000000000	4.18000000000000	5.15250000000000	85.56750000000000	83.86250000000000	84.40750000000000	2.19750000000000	2.55750000000000	2.41750000000000	12.23500000000000	13.58000000000000	13.17500000000000	0.042576269294891	0	0.393000000000000	0.058409473366841	0	0.229000000000000	0.285178791637583	0	0.129000000000000
109	Bharatpur	RAJASTHAN	08	105	2011_c	94.21250000000001	95.11000000000000	95.11000000000000	0.84250000000000	1.01250000000000	0.93250000000000	4.94500000000000	3.87750000000000	4.39750000000000	96.66249999999999	96.26000000000001	96.42250000000000	1.04000000000000	1.21250000000000	1.13500000000000	2.29750000000000	2.52750000000000	2.44250000000000	83.15000000000001	83.62750000000000	83.43500000000000	4.00750000000000	4.13250000000000	4.07750000000000	12.84250000000000	12.24000000000000	12.48750000000000	-0.022796220041050	0	0.200000000000000	0.117835478383017	0	0.326000000000000	0.372499934935835	0	0.069000000000000
110	Nagaur	RAJASTHAN	08	112	2011_c	93.00500000000000	90.72750000000001	90.72750000000001	1.63500000000000	1.67000000000000	1.65000000000000	5.36000000000000	7.60250000000000	6.57500000000000	96.17749999999999	96.83000000000000	96.52750000000000	1.40250000000000	1.58750000000000	1.50250000000000	2.42000000000000	1.58250000000000	1.97000000000000	88.15250000000000	87.87500000000000	87.99250000000001	2.94750000000000	3.50250000000000	3.26000000000000	8.90000000000000	8.62250000000000	8.74750000000000	-0.053858602321350	0	0.293000000000000	0.297746957597701	0	0.060000000000000	0.971627683295863	2	0.004000000000000
111	Dausa	RAJASTHAN	08	109	2011_c	95.73999999999999	95.31999999999999	95.31999999999999	0.02500000000000	0.02250000000000	0.02250000000000	4.23500000000000	4.65750000000000	4.45500000000000	98.84000000000000	99.20500000000000	99.05500000000001	0.01000000000000	0.00750000000000	0.01500000000000	1.15000000000000	0.78750000000000	0.93000000000000	83.27500000000001	85.11750000000001	84.25250000000000	3.92750000000000	2.69000000000000	3.27250000000000	12.79750000000000	12.19250000000000	12.47500000000000	0.012488375547212	0	0.426000000000000	0.486121025855936	2	0.005000000000000	0.555015983896782	2	0.009000000000000
112	Karauli	RAJASTHAN	08	107	2011_c	94.10750000000000	93.58750000000001	93.58750000000001	1.88500000000000	1.98250000000000	1.93750000000000	4.00750000000000	4.43000000000000	4.23000000000000	96.62750000000000	96.99250000000001	96.82250000000001	1.68500000000000	1.92750000000000	1.88750000000000	1.68750000000000	1.08000000000000	1.29000000000000	77.11499999999999	83.74500000000000	80.81999999999999	6.75000000000000	4.44750000000000	5.47000000000000	16.13500000000000	11.80750000000000	13.71000000000000	-0.001228055142981	0	0.407000000000000	0.092478289866025	0	0.430000000000000	0.121658999764020	0	0.313000000000000
113	Dhaulpur	RAJASTHAN	08	106	2011_c	94.24250000000001	93.33250000000000	93.33250000000000	0.38250000000000	0.35250000000000	0.36500000000000	5.37500000000000	6.31500000000000	5.88500000000000	97.23000000000000	94.17749999999999	96.11250000000000	0.33250000000000	0.46250000000000	0.41000000000000	2.43750000000000	5.36000000000000	3.47750000000000	78.03250000000000	83.41249999999999	80.97499999999999	4.83500000000000	3.35500000000000	4.03250000000000	17.13250000000000	13.23250000000000	14.99250000000000	0.074420482646360	0	0.127000000000000	-0.031345644844097	0	0.373000000000000	0.256706890208921	0	0.106000000000000
114	Barmer	RAJASTHAN	08	115	2011_c	97.36499999999999	97.33499999999999	97.33499999999999	0.56250000000000	0.65250000000000	0.62000000000000	2.07250000000000	2.01250000000000	2.02250000000000	90.44250000000000	94.38249999999999	92.73750000000000	0.80500000000000	0.71500000000000	0.82000000000000	8.75250000000000	4.90250000000000	6.44250000000000	76.76500000000000	76.47499999999999	76.60250000000001	3.74750000000000	4.58250000000000	4.28500000000000	19.48750000000000	18.94250000000000	19.11250000000000	0.165528669191219	0	0.174000000000000	-0.000795362569285	0	0.464000000000000	-0.001925229206687	0	0.317000000000000
115	Sawai Madhopur	RAJASTHAN	08	108	2011_c	94.86750000000001	94.61250000000000	94.61250000000000	0.16500000000000	0.11500000000000	0.14000000000000	4.96750000000000	5.27250000000000	5.13250000000000	98.20999999999999	98.62500000000000	98.43500000000000	0.11500000000000	0.05250000000000	0.08250000000000	1.67500000000000	1.32250000000000	1.48250000000000	80.83499999999999	85.46250000000001	83.42749999999999	3.83750000000000	2.94750000000000	3.34500000000000	15.32750000000000	11.59000000000000	13.22750000000000	-0.002945601214009	0	0.481000000000000	0.297173505236550	0	0.097000000000000	0.202513027746275	0	0.201000000000000
116	Tonk	RAJASTHAN	08	120	2011_c	95.16000000000000	94.27750000000000	94.27750000000000	0.65250000000000	0.50250000000000	0.57500000000000	4.18750000000000	5.22000000000000	4.73250000000000	97.12500000000000	98.02750000000000	97.72250000000000	0.78750000000000	0.61750000000000	0.65500000000000	2.08750000000000	1.35500000000000	1.62250000000000	83.35250000000001	82.84250000000000	83.07250000000001	5.29250000000000	4.52250000000000	4.88500000000000	11.35500000000000	12.63500000000000	12.04250000000000	0.007668785343907	0	0.341000000000000	0.394712475341755	2	0.010000000000000	0.404969921684874	0	0.078000000000000
117	Pali	RAJASTHAN	08	118	2011_c	95.68000000000001	96.73750000000000	96.73750000000000	1.92250000000000	2.04500000000000	1.98750000000000	2.39750000000000	1.21750000000000	1.77750000000000	94.81250000000000	96.69499999999999	95.84250000000000	1.66750000000000	1.28250000000000	1.63750000000000	3.52000000000000	2.02250000000000	2.52000000000000	73.00749999999999	71.23250000000000	71.98250000000000	8.62500000000000	10.30000000000000	9.57000000000000	18.36750000000000	18.46750000000000	18.44750000000000	0.144075964380580	0	0.174000000000000	0.163325978331177	0	0.194000000000000	0.011897939847503	0	0.353000000000000
118	Bhilwara	RAJASTHAN	08	122	2011_c	97.33000000000000	97.10250000000001	97.10250000000001	0.32500000000000	0.37250000000000	0.32500000000000	2.34500000000000	2.52500000000000	2.41750000000000	95.67749999999999	95.65250000000000	95.63249999999999	0.19500000000000	0.31000000000000	0.25750000000000	4.12750000000000	4.03750000000000	4.11000000000000	77.10500000000000	70.34500000000000	73.40750000000000	5.58000000000000	6.59500000000000	6.12000000000000	17.31500000000000	23.06000000000000	20.47250000000000	0.107509391086705	0	0.266000000000000	0.114726022453279	0	0.193000000000000	0.008097554754418	0	0.417000000000000
119	Jalor	RAJASTHAN	08	116	2011_c	96.06750000000000	95.78000000000000	95.78000000000000	2.52750000000000	2.74750000000000	2.67250000000000	1.40500000000000	1.47250000000000	1.40250000000000	89.59999999999999	92.53250000000000	91.25749999999999	2.41750000000000	2.66000000000000	2.56000000000000	7.98250000000000	4.80750000000000	6.18250000000000	72.37500000000000	71.21500000000000	71.66750000000000	6.05000000000000	6.52000000000000	6.34250000000000	21.57500000000000	22.26500000000000	21.99000000000000	0.215926756278865	0	0.132000000000000	0.000655159347403	0	0.468000000000000	0.150733867647825	0	0.125000000000000
120	Bundi	RAJASTHAN	08	121	2011_c	95.36250000000000	94.72750000000001	94.72750000000001	0.51500000000000	0.48000000000000	0.49750000000000	4.12250000000000	4.79250000000000	4.48000000000000	98.63750000000000	99.46750000000000	99.26750000000000	0.30750000000000	0.14500000000000	0.14250000000000	1.05500000000000	0.38750000000000	0.59000000000000	77.57500000000000	79.73750000000000	78.73999999999999	6.71750000000000	6.48000000000000	6.59000000000000	15.70750000000000	13.78250000000000	14.67000000000000	0.016392638226732	0	0.369000000000000	0.397382000640412	0	0.085000000000000	0.164083324730498	0	0.220000000000000
121	Kota	RAJASTHAN	08	127	2011_c	97.00749999999999	97.66249999999999	97.66249999999999	0.11750000000000	0.08750000000000	0.10250000000000	2.87500000000000	2.25000000000000	2.54500000000000	98.50749999999999	99.88750000000000	99.54000000000001	0.02000000000000	0.01250000000000	0.01500000000000	1.47250000000000	0.10000000000000	0.44500000000000	87.33750000000001	89.91249999999999	88.79500000000000	3.55750000000000	3.20750000000000	3.35750000000000	9.10500000000000	6.88000000000000	7.84750000000000	0.053112083890756	0	0.408000000000000	0.210950455096322	0	0.276000000000000	-0.219589654612130	0	0.278000000000000
122	Sirohi	RAJASTHAN	08	117	2011_c	97.37250000000000	97.37250000000000	97.37250000000000	0.93000000000000	1.03000000000000	0.93500000000000	1.69750000000000	1.59750000000000	1.63500000000000	96.20250000000000	96.03250000000000	96.14250000000000	0.90000000000000	1.59500000000000	1.25500000000000	2.89750000000000	2.37250000000000	2.60250000000000	67.24250000000001	65.74750000000000	66.33000000000000	9.56250000000000	11.56250000000000	10.79500000000000	23.19500000000000	22.69000000000000	22.87500000000000	0.178069649761220	0	0.175000000000000	0.045068250253365	0	0.476000000000000	0.052875170153893	0	0.357000000000000
123	Baran	RAJASTHAN	08	128	2011_c	93.15750000000000	93.09999999999999	93.09999999999999	0.21750000000000	0.16750000000000	0.19250000000000	6.62500000000000	6.73250000000000	6.67750000000000	96.95500000000000	97.43250000000000	97.21500000000000	0.13000000000000	0.08000000000000	0.10250000000000	2.91500000000000	2.48750000000000	2.68250000000000	77.53500000000000	76.19250000000000	76.81500000000000	4.77000000000000	3.96000000000000	4.31750000000000	17.69500000000000	19.84750000000000	18.86750000000000	-0.065525535210699	0	0.279000000000000	-0.010130945071002	0	0.426000000000000	-0.018657541036381	0	0.098000000000000
124	Udaipur	RAJASTHAN	08	130	2011_c	96.41500000000001	96.36750000000001	96.36750000000001	1.19250000000000	1.04500000000000	1.11500000000000	2.39250000000000	2.58750000000000	2.49750000000000	98.03500000000000	97.58000000000000	97.79000000000001	0.59750000000000	0.46000000000000	0.52000000000000	1.36750000000000	1.96000000000000	1.69000000000000	81.51250000000000	78.04500000000000	79.68000000000001	5.12000000000000	5.84500000000000	5.50750000000000	13.36750000000000	16.11000000000000	14.81250000000000	0.144457960296502	0	0.062000000000000	0.227923217979573	0	0.119000000000000	-0.034235335341300	0	0.391000000000000
125	Jhalawar	RAJASTHAN	08	129	2011_c	93.88000000000000	92.95999999999999	92.95999999999999	2.13250000000000	2.26250000000000	2.20250000000000	3.98750000000000	4.77750000000000	4.40000000000000	95.12500000000000	96.33250000000000	95.77750000000000	1.88750000000000	2.12250000000000	2.01500000000000	2.98750000000000	1.54500000000000	2.20750000000000	77.89749999999999	77.36750000000001	77.60250000000001	7.00750000000000	7.19000000000000	7.10000000000000	15.09500000000000	15.44250000000000	15.29750000000000	0.019522994434211	0	0.303000000000000	0.093917103679151	0	0.355000000000000	-0.176297918563776	0	0.142000000000000
126	Dungarpur	RAJASTHAN	08	124	2011_c	98.12000000000000	98.42749999999999	98.42749999999999	0.73500000000000	0.34750000000000	0.52250000000000	1.14500000000000	1.22500000000000	1.18750000000000	96.33499999999999	98.13500000000001	97.55249999999999	1.16250000000000	0.70750000000000	1.14250000000000	2.50250000000000	1.15750000000000	1.30500000000000	85.18500000000000	82.16000000000000	83.64000000000000	4.99250000000000	6.70250000000000	5.88750000000000	9.82250000000000	11.13750000000000	10.47250000000000	0.221884011363133	0	0.167000000000000	0.294904463649580	0	0.144000000000000	0.085553951671680	0	0.423000000000000
127	Banswara	RAJASTHAN	08	125	2011_c	96.86750000000001	97.50500000000000	97.50500000000000	1.30750000000000	1.08500000000000	1.40500000000000	1.82500000000000	1.41000000000000	1.39000000000000	94.61499999999999	95.54500000000000	95.09999999999999	1.38500000000000	0.97250000000000	1.16750000000000	4.00000000000000	3.48250000000000	3.73250000000000	81.58000000000000	81.36499999999999	81.48750000000000	7.99750000000000	7.96000000000000	8.17750000000000	10.42250000000000	10.67500000000000	10.33500000000000	0.195617269832348	0	0.127000000000000	0.082549057071911	0	0.303000000000000	-0.380316802997068	0	0.159000000000000
128	Ajmer	RAJASTHAN	08	119	2011_c	97.39250000000000	98.06999999999999	98.06999999999999	0.00750000000000	0.01250000000000	0.01000000000000	2.60000000000000	1.91750000000000	2.23250000000000	96.78749999999999	96.79750000000000	96.79500000000000	0.00250000000000	0.02500000000000	0.01500000000000	3.21000000000000	3.17750000000000	3.19000000000000	81.26500000000000	74.64500000000000	77.55750000000000	5.22000000000000	6.35500000000000	5.86750000000000	13.51500000000000	19.00000000000000	16.57500000000000	0.101601486700581	0	0.326000000000000	0.219996683006735	0	0.066000000000000	0.117891800351146	0	0.158000000000000
129	Rajsamand	RAJASTHAN	08	123	2011_c	96.93750000000000	97.09250000000000	97.09250000000000	0.97000000000000	1.16500000000000	1.07250000000000	2.09250000000000	1.74250000000000	1.91000000000000	93.47750000000001	94.61750000000001	94.08000000000000	0.97500000000000	1.16500000000000	1.08000000000000	5.54750000000000	4.21750000000000	4.84000000000000	72.00000000000000	65.41500000000001	68.41249999999999	6.33500000000000	7.64000000000000	7.05250000000000	21.66500000000000	26.94500000000000	24.53500000000000	0.176296276968697	0	0.153000000000000	0.085107591047293	0	0.167000000000000	-0.007161869862166	0	0.493000000000000
130	Chittaurgarh	RAJASTHAN	08	126	2011_c	95.48250000000000	95.56250000000000	95.56250000000000	2.55000000000000	2.94500000000000	2.75750000000000	1.96750000000000	1.49250000000000	1.72250000000000	92.48750000000000	92.52000000000000	92.48500000000000	2.55750000000000	2.56000000000000	2.56000000000000	4.95500000000000	4.92000000000000	4.95500000000000	71.09999999999999	63.41000000000000	66.90750000000000	7.34750000000000	8.49500000000000	7.96500000000000	21.55250000000000	28.09500000000000	25.12750000000000	0.150167133287170	0	0.175000000000000	0.077650536168476	0	0.101000000000000	-0.011575895520267	0	0.469000000000000
131	Ganganagar	RAJASTHAN	08	099	2011_c	95.34500000000000	97.18250000000000	97.18250000000000	0.15000000000000	0.22750000000000	0.20000000000000	4.50500000000000	2.59000000000000	3.44250000000000	95.62250000000000	96.37500000000000	96.08750000000001	0.30000000000000	0.15000000000000	0.26000000000000	4.07750000000000	3.47500000000000	3.65250000000000	91.65500000000000	86.07500000000000	89.62250000000000	2.08750000000000	2.84500000000000	2.37250000000000	6.25750000000000	11.08000000000000	8.00500000000000	0.039765789414798	0	0.499000000000000	0.138279782048114	0	0.288000000000000	1.169951537226330	2	0.020000000000000
132	Hanumangarh	RAJASTHAN	08	100	2011_c	95.81750000000000	95.50500000000000	95.50500000000000	0.65250000000000	0.68750000000000	0.67250000000000	3.53000000000000	3.80750000000000	3.67500000000000	90.09500000000000	93.70500000000000	92.12250000000000	0.84250000000000	0.63250000000000	0.83000000000000	9.06250000000000	5.66250000000000	7.04750000000000	85.19499999999999	84.81250000000000	84.92500000000000	4.99000000000000	4.78000000000000	4.93500000000000	9.81500000000000	10.40750000000000	10.14000000000000	0.078995460705894	0	0.056000000000000	-0.054078558274673	4	0.005000000000000	0.980668473319101	2	0.002000000000000
133	Bikaner	RAJASTHAN	08	101	2011_c	94.98999999999999	95.11000000000000	95.11000000000000	1.23500000000000	1.05750000000000	1.13250000000000	3.77500000000000	3.83250000000000	3.79000000000000	95.62500000000000	96.66500000000001	96.19499999999999	1.06750000000000	0.92500000000000	0.99000000000000	3.30750000000000	2.41000000000000	2.81500000000000	84.68750000000000	84.61000000000000	84.64500000000000	4.79000000000000	4.03750000000000	4.36000000000000	10.52250000000000	11.35250000000000	10.99500000000000	0.013307767425897	0	0.494000000000000	0.122566854401147	0	0.270000000000000	0.757272490604865	2	0.014000000000000
134	Pratapgarh	RAJASTHAN	08	131	2011_c	95.11750000000001	94.41249999999999	94.41249999999999	0.58500000000000	0.51000000000000	0.54750000000000	4.29750000000000	5.07750000000000	4.70250000000000	97.07500000000000	95.93250000000000	96.61250000000000	0.20500000000000	0.49500000000000	0.30750000000000	2.72000000000000	3.57250000000000	3.08000000000000	78.17250000000000	72.31750000000000	75.12000000000000	5.86250000000000	6.84750000000000	6.37250000000000	15.96500000000000	20.83500000000000	18.50750000000000	0.016918330952729	0	0.058000000000000	0.123794800702763	0	0.258000000000000	-0.000148782022988	0	0.467000000000000
135	Amroha	UTTAR PRADESH	09	137	2011_c	93.76750000000000	92.45000000000000	92.45000000000000	0.22750000000000	0.25250000000000	0.24250000000000	6.00500000000000	7.29750000000000	6.69500000000000	95.89000000000000	94.55500000000001	95.37500000000000	0.06250000000000	0.13000000000000	0.14250000000000	4.04750000000000	5.31500000000000	4.48250000000000	92.39000000000000	90.68750000000000	91.41500000000001	0.09750000000000	0.22000000000000	0.16250000000000	7.51250000000000	9.09250000000000	8.42250000000000	0.094880358964430	0	0.178000000000000	-0.043968873750137	0	0.284000000000000	0.164917529635658	0	0.383000000000000
136	Hapur	UTTAR PRADESH	09	705	update2014	87.17000000000000	92.67500000000000	92.67500000000000	1.70250000000000	1.45000000000000	1.38500000000000	11.12750000000000	5.87500000000000	8.36000000000000	74.34000000000000	78.78500000000000	76.56500000000000	2.39250000000000	6.33000000000000	4.39750000000000	23.26750000000000	14.88500000000000	19.03750000000000	71.00000000000000	68.48500000000000	70.03250000000000	3.16250000000000	4.41000000000000	4.39000000000000	25.83750000000000	27.10500000000000	25.57750000000000	-0.036643804184611	0	0.457000000000000	-0.829647587603662	0	0.088000000000000	-0.724526982036204	4	0.003000000000000
137	Bareilly	UTTAR PRADESH	09	150	2011_c	97.48500000000000	97.02500000000001	97.02500000000001	0.66500000000000	0.79500000000000	0.73250000000000	1.85000000000000	2.18000000000000	2.02500000000000	95.55750000000000	95.54000000000001	96.55249999999999	1.03250000000000	1.32500000000000	1.64750000000000	3.41000000000000	3.13500000000000	1.80000000000000	82.89000000000000	80.83750000000001	81.62500000000000	3.60000000000000	2.89000000000000	3.15250000000000	13.51000000000000	16.27250000000000	15.22250000000000	-0.528605030377207	3	0.020000000000000	-0.522023644505013	0	0.053000000000000	0.036402058570661	0	0.434000000000000
138	Pilibhit	UTTAR PRADESH	09	151	2011_c	99.38249999999999	99.43250000000000	99.43250000000000	0.33500000000000	0.29500000000000	0.32500000000000	0.28250000000000	0.27250000000000	0.26500000000000	90.81750000000000	90.58750000000001	92.16500000000001	0.33000000000000	0.47750000000000	0.40750000000000	8.85250000000000	8.93500000000000	7.42750000000000	91.47750000000001	89.31999999999999	90.22250000000000	2.16750000000000	3.70250000000000	3.05500000000000	6.35500000000000	6.97750000000000	6.72250000000000	-0.270609112849116	0	0.180000000000000	0.034383934476556	0	0.272000000000000	1.174009522282107	2	0.022000000000000
139	Bulandshahr	UTTAR PRADESH	09	142	2011_c	86.88500000000001	86.20250000000000	86.20250000000000	0.10000000000000	0.12000000000000	0.11000000000000	13.01500000000000	13.67750000000000	13.36000000000000	90.61250000000000	90.15750000000000	90.63500000000001	0.59000000000000	0.30000000000000	0.41500000000000	8.79750000000000	9.54250000000000	8.95000000000000	72.34750000000000	72.98999999999999	72.60250000000001	1.43500000000000	2.22000000000000	1.87250000000000	26.21750000000000	24.79000000000000	25.52500000000000	0.102411227122875	0	0.332000000000000	-0.013513591974407	0	0.460000000000000	-0.155821645522056	0	0.291000000000000
140	Gautam Buddha Nagar	UTTAR PRADESH	09	141	2011_c	98.83250000000000	97.94250000000000	97.94250000000000	0.52250000000000	0.63250000000000	0.64000000000000	0.64500000000000	1.42500000000000	1.00750000000000	98.97750000000001	96.50250000000000	99.24250000000001	1.02250000000000	1.37500000000000	0.75750000000000	0.00000000000000	2.12250000000000	0.00000000000000	92.17250000000000	90.26250000000000	91.25749999999999	2.62500000000000	4.90000000000000	3.95000000000000	5.20250000000000	4.83750000000000	4.79250000000000	0.108816651010911	0	0.361000000000000	0.246124041750961	0	0.224000000000000	0.709603710829557	0	0.076000000000000
141	Kheri	UTTAR PRADESH	09	153	2011_c	98.35500000000000	97.98250000000000	97.98250000000000	0.26250000000000	0.27750000000000	0.26750000000000	1.38250000000000	1.74000000000000	1.57000000000000	94.50500000000000	95.72250000000000	95.32500000000000	0.39500000000000	0.54250000000000	0.47250000000000	5.10000000000000	3.73500000000000	4.20250000000000	90.28749999999999	88.71250000000001	89.38500000000001	4.28000000000000	5.19750000000000	4.80500000000000	5.43250000000000	6.09000000000000	5.81000000000000	-0.571663046712987	3	0.016000000000000	-0.219131800593408	0	0.060000000000000	0.733685762352475	0	0.117000000000000
142	Budaun	UTTAR PRADESH	09	149	2011_c	76.59000000000000	84.91000000000000	84.91000000000000	0.42000000000000	0.50250000000000	0.46250000000000	22.99000000000000	14.58750000000000	19.75250000000000	84.00000000000000	94.85750000000000	93.37500000000000	2.82750000000000	0.86500000000000	0.77500000000000	13.17250000000000	4.27750000000000	5.85000000000000	66.33000000000000	64.14250000000000	65.15750000000000	1.52500000000000	2.89750000000000	2.35750000000000	32.14500000000000	32.96000000000000	32.48500000000000	1.925020052189940	1	0.020000000000000	-0.039541695751197	0	0.078000000000000	0.468248421569513	0	0.161000000000000
143	Bahraich	UTTAR PRADESH	09	180	2011_c	92.52750000000000	92.46250000000001	92.46250000000001	0.00000000000000	0.00000000000000	0.00000000000000	7.47250000000000	7.53750000000000	7.54000000000000	87.39250000000000	85.93500000000000	86.69499999999999	0.00000000000000	0.00000000000000	0.00000000000000	12.60750000000000	14.06500000000000	13.30500000000000	75.67250000000000	75.48000000000000	75.51250000000000	1.06250000000000	1.40000000000000	1.26250000000000	23.26500000000000	23.12000000000000	23.22500000000000	0.009428483999033	0	0.377000000000000	0.211468322222239	0	0.260000000000000	-0.222236992679526	0	0.101000000000000
144	Shahjahanpur	UTTAR PRADESH	09	152	2011_c	74.66249999999999	77.31250000000000	77.31250000000000	0.15000000000000	0.17750000000000	0.16500000000000	25.18750000000000	22.51000000000000	23.74500000000000	75.87250000000000	76.30249999999999	75.79250000000000	0.14000000000000	0.19750000000000	0.17000000000000	23.98750000000000	23.50000000000000	24.03750000000000	86.11250000000000	88.32500000000000	88.23500000000000	2.15000000000000	2.81750000000000	2.54250000000000	11.73750000000000	8.85750000000000	9.22250000000000	1.944653178995873	0	0.057000000000000	0.535911012528996	0	0.261000000000000	0.179392759730469	0	0.337000000000000
145	Aligarh	UTTAR PRADESH	09	143	2011_c	91.49250000000001	96.81000000000000	96.81000000000000	0.17500000000000	0.08000000000000	0.19000000000000	8.33250000000000	3.11000000000000	5.75000000000000	98.58499999999999	94.84750000000000	98.64000000000000	0.68000000000000	0.33750000000000	0.41750000000000	0.73500000000000	4.81500000000000	0.94250000000000	84.89000000000000	73.20500000000000	76.15000000000001	2.32750000000000	2.77750000000000	2.62250000000000	12.78250000000000	24.01750000000000	21.22750000000000	0.063573803784741	0	0.074000000000000	-0.046133803869296	0	0.378000000000000	0.073277425254371	0	0.152000000000000
146	Kasganj	UTTAR PRADESH	09	202	2011_c	88.08000000000000	81.73500000000000	81.73500000000000	0.10000000000000	0.08000000000000	0.08750000000000	11.82000000000000	18.18500000000000	15.67250000000000	94.09750000000000	95.00000000000000	94.57250000000001	0.03750000000000	0.04500000000000	0.04250000000000	5.86500000000000	4.95500000000000	5.38500000000000	63.63250000000000	59.38500000000000	61.27500000000000	0.63250000000000	0.80500000000000	0.73250000000000	35.73500000000000	39.81000000000000	37.99250000000000	1.282717802843290	1	0.044000000000000	-0.105268537266975	0	0.060000000000000	0.861066530151387	0	0.196000000000000
147	Mathura	UTTAR PRADESH	09	145	2011_c	89.23250000000000	89.76500000000000	89.76500000000000	0.00500000000000	0.00000000000000	0.00250000000000	10.76250000000000	10.23500000000000	10.42500000000000	93.31500000000000	94.42749999999999	93.93250000000000	0.03750000000000	0.00000000000000	0.02000000000000	6.64750000000000	5.57250000000000	6.04750000000000	77.97250000000000	76.70999999999999	77.21750000000000	0.61500000000000	0.70250000000000	0.66750000000000	21.41250000000000	22.58750000000000	22.11500000000000	0.123194735590044	0	0.285000000000000	-0.007715362858229	0	0.299000000000000	-0.120280181235409	0	0.156000000000000
148	Shrawasti	UTTAR PRADESH	09	181	2011_c	91.54250000000000	93.60750000000000	93.60750000000000	0.16750000000000	0.28500000000000	0.23250000000000	8.29000000000000	6.10750000000000	7.12000000000000	86.21750000000000	90.09750000000000	88.26250000000000	0.46000000000000	0.69750000000000	0.58250000000000	13.32250000000000	9.20500000000000	11.15500000000000	76.25749999999999	75.98500000000000	76.10500000000000	3.63750000000000	2.37750000000000	2.91750000000000	20.10500000000000	21.63750000000000	20.97750000000000	0.108838577136465	0	0.205000000000000	0.460838476943124	0	0.120000000000000	-0.021452795698485	0	0.422000000000000
149	Sitapur	UTTAR PRADESH	09	154	2011_c	95.72250000000000	95.94250000000000	95.94250000000000	0.00000000000000	0.00000000000000	0.00000000000000	4.27750000000000	4.05750000000000	4.15750000000000	92.14250000000000	93.77500000000001	92.98250000000000	0.00000000000000	0.00000000000000	0.00000000000000	7.85750000000000	6.22500000000000	7.01750000000000	83.12000000000000	82.98750000000000	83.07250000000001	0.00000000000000	0.00000000000000	0.00000000000000	16.88000000000000	17.01250000000000	16.92750000000000	-0.053795917104735	0	0.134000000000000	-0.003728881014915	0	0.439000000000000	0.199604263876655	2	0.022000000000000
150	Hathras	UTTAR PRADESH	09	144	2011_c	93.29250000000000	94.54000000000001	94.54000000000001	0.34750000000000	0.64750000000000	0.46750000000000	6.36000000000000	4.81250000000000	4.63250000000000	79.61750000000001	79.11499999999999	80.02500000000001	0.76000000000000	0.44500000000000	0.81500000000000	19.62250000000000	20.44000000000000	19.16000000000000	90.45750000000000	70.69750000000001	76.76750000000000	2.22000000000000	3.31250000000000	2.90250000000000	7.32250000000000	25.99000000000000	20.33000000000000	-0.062276668578844	3	0.015000000000000	0.379360310285046	0	0.252000000000000	0.026059280101380	0	0.282000000000000
151	Etah	UTTAR PRADESH	09	201	2011_c	82.77000000000000	81.42000000000000	81.42000000000000	0.00000000000000	0.00250000000000	0.00250000000000	17.23000000000000	18.57750000000000	17.93750000000000	79.73999999999999	90.92749999999999	85.37750000000000	0.00000000000000	0.00000000000000	0.00000000000000	20.26000000000000	9.07250000000000	14.62250000000000	87.76750000000000	85.69499999999999	86.54750000000000	0.39000000000000	0.39000000000000	0.38750000000000	11.84250000000000	13.91500000000000	13.06500000000000	3.030903753445102	1	0.001000000000000	1.625899327617997	1	0.005000000000000	-0.414138506680560	0	0.074000000000000
152	Hardoi	UTTAR PRADESH	09	155	2011_c	69.25500000000000	69.67749999999999	69.67749999999999	0.00000000000000	0.00000000000000	0.00000000000000	30.74500000000000	30.32250000000000	30.52250000000000	63.18250000000000	69.50250000000000	66.50250000000000	0.05500000000000	0.06750000000000	0.06000000000000	11.76250000000000	5.43000000000000	8.43750000000000	59.50000000000000	61.64500000000000	60.69000000000000	0.48750000000000	0.77500000000000	0.65750000000000	15.01250000000000	12.58000000000000	13.65250000000000	1.068258554446267	0	0.178000000000000	0.168008473086874	0	0.053000000000000	0.146640398255098	0	0.247000000000000
153	Farrukhabad	UTTAR PRADESH	09	159	2011_c	94.75250000000000	92.76500000000000	92.76500000000000	0.06000000000000	0.05000000000000	0.05250000000000	5.18750000000000	7.18500000000000	6.23250000000000	76.76500000000000	82.27000000000000	78.94000000000000	0.13750000000000	0.14000000000000	0.14000000000000	23.09750000000000	17.59000000000000	20.92000000000000	68.67250000000000	68.59500000000000	68.43500000000000	0.44250000000000	0.58750000000000	0.52250000000000	30.88500000000000	30.81750000000000	31.04250000000000	0.389179751964278	1	0.001000000000000	1.615752417455829	1	0.027000000000000	0.424149913854995	0	0.172000000000000
154	Firozabad	UTTAR PRADESH	09	147	2011_c	74.63000000000000	74.81250000000000	74.81250000000000	0.00000000000000	0.00000000000000	0.00000000000000	25.37000000000000	25.18750000000000	25.29000000000000	74.70000000000000	75.27000000000000	75.01250000000000	0.00000000000000	0.00000000000000	0.00000000000000	25.30000000000000	24.73000000000000	24.98750000000000	69.37750000000000	66.09750000000000	67.43500000000000	0.70500000000000	1.04750000000000	0.90250000000000	29.91750000000000	32.85500000000000	31.66250000000000	5.288533656780804	1	0.005000000000000	3.029203950766489	1	0.016000000000000	-0.290140502519275	0	0.333000000000000
155	Siddharthnagar	UTTAR PRADESH	09	184	2011_c	95.24750000000000	94.42749999999999	94.42749999999999	1.02250000000000	1.04250000000000	1.03250000000000	3.73000000000000	4.53000000000000	4.13750000000000	86.77000000000000	88.20000000000000	87.50250000000000	1.22250000000000	1.47250000000000	1.35000000000000	12.00750000000000	10.32750000000000	11.14750000000000	75.30750000000000	73.97499999999999	76.34750000000000	2.52000000000000	3.07500000000000	2.81500000000000	22.17250000000000	22.95000000000000	20.83750000000000	-0.015942167400714	0	0.295000000000000	0.283802686652791	0	0.138000000000000	0.022662106409988	0	0.382000000000000
156	Mainpuri	UTTAR PRADESH	09	148	2011_c	75.07250000000001	72.91500000000001	72.91500000000001	0.00000000000000	0.00000000000000	0.00000000000000	24.92750000000000	27.08500000000000	26.06750000000000	78.98750000000000	77.57750000000000	78.45750000000000	0.05250000000000	0.08250000000000	0.06750000000000	20.96000000000000	22.34000000000000	21.47500000000000	78.01250000000000	79.17500000000000	78.67500000000000	0.88500000000000	1.32750000000000	1.12500000000000	21.10250000000000	19.49750000000000	20.20000000000000	3.239792805400465	1	0.031000000000000	2.691426933144530	1	0.012000000000000	0.068321164300167	0	0.073000000000000
157	Mahrajganj	UTTAR PRADESH	09	187	2011_c	92.77249999999999	93.12500000000000	93.12500000000000	1.28250000000000	1.48500000000000	1.38500000000000	5.94500000000000	5.39000000000000	5.66250000000000	89.65000000000001	94.44750000000001	93.64000000000000	1.86500000000000	1.61500000000000	1.78250000000000	8.48500000000000	3.93750000000000	4.57750000000000	73.55249999999999	72.32750000000000	72.92500000000000	4.87500000000000	4.31250000000000	4.57250000000000	21.57250000000000	23.36000000000000	22.50250000000000	0.067595991721664	0	0.117000000000000	-0.131363066921661	0	0.152000000000000	0.000158994393969	0	0.496000000000000
158	Agra	UTTAR PRADESH	09	146	2011_c	78.73750000000000	79.34500000000000	79.34500000000000	0.12500000000000	0.02000000000000	0.07000000000000	21.13750000000000	20.63500000000000	20.87750000000000	86.69000000000000	86.56000000000000	86.61250000000000	0.04250000000000	0.04000000000000	0.04000000000000	13.26750000000000	13.40000000000000	13.34750000000000	87.30249999999999	84.88500000000001	85.94250000000000	0.93750000000000	1.24500000000000	1.11250000000000	11.76000000000000	13.87000000000000	12.94500000000000	2.308702044963258	1	0.009000000000000	0.838446991646287	1	0.014000000000000	-0.111932193754382	0	0.299000000000000
159	Gonda	UTTAR PRADESH	09	183	2011_c	89.34500000000000	87.27249999999999	87.27249999999999	0.63250000000000	0.38250000000000	0.41250000000000	10.02250000000000	12.34500000000000	11.33500000000000	83.69000000000000	85.83750000000001	84.84000000000000	0.71000000000000	0.85500000000000	0.78500000000000	15.60000000000000	13.30750000000000	14.37500000000000	85.97250000000000	77.35750000000000	80.66750000000000	1.68500000000000	2.41250000000000	2.10500000000000	12.34250000000000	20.23000000000000	17.22750000000000	-0.046921429189268	0	0.486000000000000	0.463240626049996	0	0.145000000000000	0.056348263938297	0	0.239000000000000
160	Bara Banki	UTTAR PRADESH	09	176	2011_c	97.48000000000000	97.79500000000000	97.79500000000000	0.75500000000000	0.84250000000000	0.79750000000000	1.76500000000000	1.36250000000000	1.55250000000000	95.39500000000000	96.05249999999999	95.73000000000000	0.44750000000000	0.41000000000000	0.42750000000000	4.15750000000000	3.53750000000000	3.84250000000000	90.99250000000001	86.95999999999999	88.82250000000001	2.42500000000000	2.96750000000000	2.71500000000000	6.58250000000000	10.07250000000000	8.46250000000000	-0.013461760684811	0	0.384000000000000	-0.105459760595842	0	0.197000000000000	0.333024323585629	0	0.213000000000000
161	Kushinagar	UTTAR PRADESH	09	189	2011_c	73.17749999999999	74.69750000000001	74.69750000000001	0.00500000000000	0.00250000000000	0.00750000000000	26.81750000000000	25.30000000000000	25.71250000000000	77.30000000000000	81.05000000000000	78.71250000000001	0.00000000000000	0.00250000000000	0.00250000000000	22.70000000000000	18.94750000000000	21.28500000000000	73.94250000000000	79.45000000000000	76.83499999999999	0.08750000000000	0.14750000000000	0.11750000000000	25.97000000000000	20.40250000000000	23.04750000000000	-0.026673350337633	0	0.403000000000000	-0.491281670522592	0	0.359000000000000	0.075132679087985	0	0.308000000000000
162	Kannauj	UTTAR PRADESH	09	160	2011_c	93.54500000000000	92.63000000000000	92.63000000000000	0.00000000000000	0.00000000000000	0.00000000000000	6.45500000000000	7.37000000000000	6.95000000000000	89.38249999999999	92.56500000000000	90.98999999999999	0.10000000000000	0.13500000000000	0.11750000000000	10.51750000000000	7.30000000000000	8.89250000000000	68.47499999999999	67.10500000000000	67.30500000000001	0.54000000000000	0.71000000000000	0.63500000000000	30.98500000000000	32.18500000000000	32.06000000000000	0.247562175978842	1	0.034000000000000	0.228273976914481	0	0.054000000000000	-0.373130271924304	0	0.232000000000000
163	Lucknow	UTTAR PRADESH	09	157	2011_c	99.18750000000000	100.00000000000000	100.00000000000000	0.71250000000000	0.00000000000000	0.00000000000000	0.10000000000000	0.00000000000000	0.00000000000000	98.79000000000001	99.25250000000000	99.02500000000001	0.46500000000000	0.51250000000000	0.48750000000000	0.74500000000000	0.23500000000000	0.48750000000000	95.94750000000001	91.39500000000000	94.43250000000000	1.25000000000000	2.99500000000000	2.59250000000000	2.80250000000000	5.61000000000000	2.97500000000000	-0.461370956260088	0	0.095000000000000	-0.443086470056448	0	0.125000000000000	0.072586075511801	0	0.494000000000000
164	Basti	UTTAR PRADESH	09	185	2011_c	92.30000000000000	91.59000000000000	91.59000000000000	0.02500000000000	0.03000000000000	0.03000000000000	7.67500000000000	8.38000000000000	8.02750000000000	79.58750000000001	82.22499999999999	80.85750000000000	0.13500000000000	0.13500000000000	0.13250000000000	20.27750000000000	17.64000000000000	19.01000000000000	77.21750000000000	79.01750000000000	78.10750000000000	0.15000000000000	0.21000000000000	0.18000000000000	22.63250000000000	20.77250000000000	21.71250000000000	-0.016938765894226	0	0.423000000000000	0.454677288581708	0	0.240000000000000	0.088851689893207	0	0.184000000000000
165	Gorakhpur	UTTAR PRADESH	09	188	2011_c	97.68000000000001	97.54500000000000	97.54500000000000	0.11250000000000	0.15750000000000	0.13500000000000	2.20750000000000	2.29750000000000	2.25250000000000	98.72499999999999	98.86499999999999	99.72499999999999	0.07750000000000	0.00000000000000	0.04500000000000	1.19750000000000	1.13500000000000	0.23000000000000	88.60750000000000	88.21750000000000	90.44499999999999	1.81000000000000	2.23000000000000	1.87000000000000	9.58250000000000	9.55250000000000	7.68500000000000	-0.099682373611600	0	0.197000000000000	-0.220255285562717	0	0.207000000000000	-0.817172388569256	3	0.024000000000000
166	Sant Kabir Nagar	UTTAR PRADESH	09	186	2011_c	94.65250000000000	95.36250000000000	95.36250000000000	0.15750000000000	0.20750000000000	0.18250000000000	5.19000000000000	4.43000000000000	4.71250000000000	86.55500000000001	88.16249999999999	87.30500000000001	0.20250000000000	0.20750000000000	0.20500000000000	13.24250000000000	11.63000000000000	12.49000000000000	61.49750000000000	57.67000000000000	59.10500000000000	0.40250000000000	0.26250000000000	0.33000000000000	38.10000000000000	42.06750000000000	40.56500000000000	0.003268300659135	0	0.454000000000000	0.205399375845073	0	0.251000000000000	0.078397447515921	0	0.462000000000000
167	Unnao	UTTAR PRADESH	09	156	2011_c	89.79250000000000	93.24750000000000	93.24750000000000	0.02250000000000	0.02000000000000	0.02250000000000	10.18500000000000	6.73250000000000	8.50750000000000	77.47750000000001	81.43000000000001	79.27000000000000	0.12000000000000	0.12500000000000	0.12500000000000	22.40250000000000	18.44500000000000	20.60500000000000	70.47000000000000	69.98250000000000	70.21500000000000	0.79250000000000	1.01000000000000	0.90500000000000	28.73750000000000	29.00750000000000	28.88000000000000	0.304327609944997	0	0.121000000000000	0.347158964066812	0	0.284000000000000	-0.704711332425912	0	0.054000000000000
168	Etawah	UTTAR PRADESH	09	161	2011_c	93.43000000000001	93.02500000000001	93.02500000000001	0.71500000000000	0.47250000000000	0.48000000000000	5.85500000000000	6.50250000000000	6.19000000000000	81.67500000000000	89.37500000000000	85.34999999999999	2.30250000000000	1.09750000000000	1.73500000000000	16.02250000000000	9.52750000000000	12.91500000000000	78.88750000000000	74.20750000000000	76.32500000000000	1.46750000000000	2.07250000000000	1.99250000000000	19.64500000000000	23.72000000000000	21.68250000000000	0.284091451818184	1	0.002000000000000	1.204151323819084	1	0.006000000000000	0.124745621519391	0	0.091000000000000
169	Kanpur Nagar	UTTAR PRADESH	09	164	2011_c	93.36250000000000	92.82250000000001	92.82250000000001	2.10500000000000	1.76000000000000	1.91750000000000	4.53250000000000	5.41750000000000	5.02250000000000	96.62000000000000	97.70750000000000	97.30750000000000	1.00500000000000	0.51250000000000	0.63250000000000	2.37500000000000	1.78000000000000	2.06000000000000	92.51250000000000	91.10500000000000	91.75749999999999	1.66750000000000	1.77000000000000	1.71750000000000	5.82000000000000	7.12500000000000	6.52500000000000	0.007408560140984	1	0.031000000000000	-0.246266323810038	0	0.139000000000000	0.403322480566447	0	0.214000000000000
170	Auraiya	UTTAR PRADESH	09	162	2011_c	96.63249999999999	95.50500000000000	95.50500000000000	0.26500000000000	0.26500000000000	0.26500000000000	3.10250000000000	4.23000000000000	3.68000000000000	81.09000000000000	87.40250000000000	84.12250000000000	0.87250000000000	0.86750000000000	0.87000000000000	18.03750000000000	11.73000000000000	15.00750000000000	77.86499999999999	77.05750000000000	77.13750000000000	4.54750000000000	4.04750000000000	4.19250000000000	17.58750000000000	18.89500000000000	18.67000000000000	0.017586992953641	0	0.466000000000000	0.229726856594181	0	0.303000000000000	0.006583316372296	0	0.425000000000000
171	Faizabad	UTTAR PRADESH	09	177	2011_c	99.54750000000000	99.48500000000000	99.48500000000000	0.09750000000000	0.13750000000000	0.11750000000000	0.35500000000000	0.37750000000000	0.36750000000000	98.18500000000000	98.43500000000000	98.31000000000000	0.34500000000000	0.37000000000000	0.35750000000000	1.47000000000000	1.19500000000000	1.33250000000000	87.67250000000000	89.46250000000001	89.85750000000000	3.48500000000000	3.72750000000000	3.60500000000000	8.84250000000000	6.81000000000000	6.53750000000000	-0.104858580558173	0	0.277000000000000	-0.235263028571219	0	0.178000000000000	0.213095701422260	0	0.371000000000000
172	Kanpur Dehat	UTTAR PRADESH	09	163	2011_c	99.25250000000000	100.00000000000000	100.00000000000000	0.00000000000000	0.00000000000000	0.00000000000000	0.74750000000000	0.00000000000000	0.03750000000000	99.27500000000001	100.00000000000000	100.00000000000000	0.12750000000000	0.00000000000000	0.00000000000000	0.59750000000000	0.00000000000000	0.00000000000000	80.30000000000000	97.16000000000000	96.20999999999999	0.63250000000000	0.42500000000000	0.61750000000000	19.06750000000000	2.41500000000000	3.17250000000000	-0.207187879023752	0	0.218000000000000	-0.200069970615587	0	0.250000000000000	0.538758033220180	0	0.225000000000000
173	Deoria	UTTAR PRADESH	09	190	2011_c	91.28250000000000	89.25500000000000	89.25500000000000	2.50500000000000	2.89250000000000	2.75500000000000	6.21250000000000	7.85250000000000	6.97750000000000	89.98000000000000	93.89500000000000	92.19250000000000	2.62500000000000	1.43750000000000	2.10250000000000	7.39500000000000	4.66750000000000	5.70500000000000	66.04000000000001	61.47500000000000	63.55750000000000	3.64000000000000	4.02250000000000	3.84250000000000	30.32000000000000	34.50250000000000	32.60000000000000	0.089782383291706	0	0.203000000000000	0.021463501838583	0	0.302000000000000	-0.393321672292380	0	0.237000000000000
174	Sultanpur	UTTAR PRADESH	09	179	2011_c	97.65750000000000	96.56250000000000	96.56250000000000	0.00000000000000	0.00000000000000	0.00000000000000	2.34250000000000	3.43750000000000	2.91250000000000	97.20999999999999	97.14749999999999	97.17000000000000	0.13500000000000	0.00250000000000	0.07000000000000	2.65500000000000	2.85000000000000	2.76000000000000	90.39500000000000	89.03500000000000	89.70999999999999	0.75250000000000	1.03250000000000	0.89500000000000	8.85250000000000	9.93250000000000	9.39500000000000	-0.047791927510870	0	0.302000000000000	-0.055702723839396	0	0.351000000000000	-0.056606716022856	0	0.416000000000000
175	Ambedkar Nagar	UTTAR PRADESH	09	178	2011_c	97.83499999999999	96.03500000000000	96.03500000000000	0.15500000000000	0.18000000000000	0.16750000000000	2.01000000000000	3.78500000000000	2.92000000000000	96.23500000000000	97.80750000000000	97.15000000000001	0.07500000000000	0.03000000000000	0.06500000000000	3.69000000000000	2.16250000000000	2.78500000000000	68.24250000000001	88.45999999999999	71.52750000000000	0.47000000000000	0.38000000000000	0.42750000000000	31.28750000000000	11.16000000000000	28.04500000000000	0.069328588530100	0	0.329000000000000	-0.062210778975845	0	0.339000000000000	-0.030190020917145	0	0.461000000000000
176	Rae Bareli	UTTAR PRADESH	09	158	2011_c	95.59999999999999	97.12750000000000	97.12750000000000	0.55250000000000	0.77500000000000	0.66750000000000	3.84750000000000	2.09750000000000	2.94250000000000	86.39500000000000	86.31999999999999	86.36000000000000	0.45250000000000	0.33500000000000	0.39500000000000	13.15250000000000	13.34500000000000	13.24500000000000	66.14000000000000	78.34750000000000	72.63249999999999	1.75250000000000	0.98250000000000	1.35750000000000	32.10750000000000	20.67000000000000	26.01000000000000	-0.110873527986884	0	0.180000000000000	0.501906370331461	0	0.101000000000000	-0.347332067524003	0	0.111000000000000
177	Jalaun	UTTAR PRADESH	09	165	2011_c	95.98250000000000	96.02750000000000	96.02750000000000	0.00000000000000	0.00000000000000	0.00000000000000	4.01750000000000	3.97250000000000	4.00000000000000	89.88249999999999	90.49750000000000	90.14000000000000	0.08500000000000	0.07750000000000	0.08000000000000	10.03250000000000	9.42500000000000	9.78000000000000	65.00749999999999	87.37250000000000	83.11750000000001	1.23250000000000	1.35000000000000	1.56750000000000	8.76000000000000	11.27750000000000	15.31500000000000	-0.106969041246912	0	0.063000000000000	0.193478634240651	0	0.127000000000000	0.151133776947068	0	0.199000000000000
178	Azamgarh	UTTAR PRADESH	09	191	2011_c	98.02249999999999	98.65500000000000	98.65500000000000	0.01250000000000	0.01250000000000	0.01250000000000	1.96500000000000	1.33250000000000	1.53000000000000	90.20750000000000	92.80500000000001	91.59250000000000	0.03500000000000	0.00000000000000	0.03750000000000	9.75750000000000	7.19500000000000	8.37000000000000	85.69499999999999	67.37750000000000	72.44000000000000	0.27750000000000	0.07250000000000	0.13000000000000	14.02750000000000	32.55000000000000	27.43000000000000	0.160219926504851	0	0.245000000000000	-0.141211691520338	4	0.050000000000000	-0.104543083849576	0	0.402000000000000
179	Mau	UTTAR PRADESH	09	192	2011_c	97.71250000000001	97.22000000000000	97.22000000000000	0.00000000000000	0.00000000000000	0.00000000000000	2.28750000000000	2.78000000000000	2.53500000000000	98.76500000000000	99.14250000000000	98.95000000000000	0.16500000000000	0.09250000000000	0.13000000000000	1.07000000000000	0.76500000000000	0.92000000000000	86.67250000000000	85.38249999999999	86.22000000000000	0.82000000000000	0.35750000000000	0.51750000000000	12.50750000000000	14.26000000000000	13.26250000000000	0.073393556839742	0	0.403000000000000	0.326140563336474	0	0.148000000000000	-0.197605809998977	0	0.220000000000000
180	Fatehpur	UTTAR PRADESH	09	172	2011_c	90.77000000000000	94.27500000000001	94.27500000000001	0.10750000000000	0.09500000000000	0.10000000000000	9.12250000000000	5.63000000000000	7.48750000000000	83.26250000000000	85.78250000000000	84.64000000000000	0.87500000000000	0.72250000000000	0.73750000000000	15.86250000000000	13.49500000000000	14.62250000000000	88.79250000000000	77.63000000000000	86.80000000000000	0.68750000000000	1.42000000000000	1.37000000000000	10.52000000000000	20.95000000000000	11.83000000000000	0.259892916808181	1	0.043000000000000	0.839399763212959	1	0.027000000000000	0.053778770004394	0	0.459000000000000
181	Ballia	UTTAR PRADESH	09	193	2011_c	94.54250000000000	96.00749999999999	96.00749999999999	0.07250000000000	0.07250000000000	0.07000000000000	5.38500000000000	3.92000000000000	4.66000000000000	94.81750000000000	100.00000000000000	99.18750000000000	0.07250000000000	0.00000000000000	0.01000000000000	5.11000000000000	0.00000000000000	0.80250000000000	74.56999999999999	88.32250000000001	81.47000000000000	1.03500000000000	0.18250000000000	0.77000000000000	24.39500000000000	11.49500000000000	17.76000000000000	0.003716576828525	0	0.487000000000000	0.234814561634430	0	0.210000000000000	-0.030274149632629	0	0.278000000000000
182	Jaunpur	UTTAR PRADESH	09	194	2011_c	96.61250000000000	94.18250000000000	94.18250000000000	0.85250000000000	1.53750000000000	1.20250000000000	2.53500000000000	4.28000000000000	3.43000000000000	90.63750000000000	92.54250000000000	91.81500000000000	1.28000000000000	0.60000000000000	0.73000000000000	8.08250000000000	6.85750000000000	7.45500000000000	72.31999999999999	79.34500000000000	74.94499999999999	1.88750000000000	2.24000000000000	2.07000000000000	25.79250000000000	18.41500000000000	22.98500000000000	-0.004854213908420	0	0.396000000000000	-0.025534361998294	0	0.363000000000000	-0.104893740205826	0	0.249000000000000
183	Jhansi	UTTAR PRADESH	09	166	2011_c	89.37000000000000	92.10500000000000	92.10500000000000	0.03000000000000	0.04750000000000	0.03000000000000	10.60000000000000	7.84750000000000	9.15500000000000	97.54000000000001	99.74500000000000	99.38750000000000	0.08000000000000	0.10000000000000	0.11000000000000	2.38000000000000	0.15500000000000	0.50250000000000	94.47250000000000	92.44499999999999	94.06250000000000	1.08250000000000	2.05750000000000	1.62750000000000	4.44500000000000	5.49750000000000	4.31000000000000	0.362534375805316	1	0.037000000000000	-0.547516946374421	3	0.026000000000000	-0.678817342124889	0	0.085000000000000
184	Banda	UTTAR PRADESH	09	170	2011_c	97.34000000000000	94.56500000000000	94.56500000000000	0.19750000000000	0.24750000000000	0.22250000000000	2.46250000000000	5.18750000000000	3.90500000000000	83.16500000000001	91.05000000000000	87.14500000000000	0.71000000000000	1.00000000000000	0.85750000000000	16.12500000000000	7.95000000000000	11.99750000000000	86.33750000000001	82.39500000000000	84.13500000000001	6.38250000000000	5.63000000000000	5.95500000000000	7.28000000000000	11.97500000000000	9.91000000000000	-0.124610640445285	3	0.033000000000000	0.568199780689083	1	0.042000000000000	-0.509174721878654	0	0.089000000000000
185	Ghazipur	UTTAR PRADESH	09	195	2011_c	98.49750000000000	97.56000000000000	97.56000000000000	0.00500000000000	0.00000000000000	0.00250000000000	1.49750000000000	2.44000000000000	1.99000000000000	99.00250000000000	99.70000000000000	99.98250000000000	0.00000000000000	0.00000000000000	0.00000000000000	0.99750000000000	0.30000000000000	0.01750000000000	74.94499999999999	70.49500000000000	72.46750000000000	1.17750000000000	0.78000000000000	0.95500000000000	23.87750000000000	28.72500000000000	26.57750000000000	0.157356556072699	0	0.116000000000000	0.146973404216413	0	0.338000000000000	-0.131155341186410	0	0.313000000000000
186	Kaushambi	UTTAR PRADESH	09	174	2011_c	99.65000000000001	99.78000000000000	99.78000000000000	0.22500000000000	0.22000000000000	0.22500000000000	0.12500000000000	0.00000000000000	0.05750000000000	96.55249999999999	94.94499999999999	97.45750000000000	0.24250000000000	0.16750000000000	0.16750000000000	3.20500000000000	4.88750000000000	2.37500000000000	58.52250000000000	58.00000000000000	58.24500000000000	1.38250000000000	2.08000000000000	1.75750000000000	15.09500000000000	14.92000000000000	14.99750000000000	-1.040792528807235	3	0.017000000000000	-0.703380263140954	3	0.019000000000000	-0.063910682111020	0	0.353000000000000
187	Prayagraj	UTTAR PRADESH	09	175	2011_c	88.26750000000000	90.66750000000000	90.66750000000000	0.73750000000000	0.81250000000000	0.72000000000000	10.99500000000000	8.52000000000000	9.74250000000000	85.89250000000000	94.81999999999999	90.08250000000000	1.15000000000000	1.48500000000000	1.27750000000000	12.95750000000000	3.69500000000000	8.64000000000000	78.63750000000000	83.42500000000000	81.24250000000001	1.25250000000000	1.32500000000000	2.34000000000000	20.11000000000000	15.25000000000000	16.41750000000000	0.266694402269325	0	0.148000000000000	0.097925445964535	0	0.175000000000000	-0.069011373332619	0	0.231000000000000
188	Varanasi	UTTAR PRADESH	09	197	2011_c	99.47000000000000	98.38500000000001	98.38500000000001	0.00500000000000	0.00000000000000	0.00250000000000	0.52500000000000	1.61500000000000	1.04250000000000	98.03500000000000	98.92500000000000	98.48999999999999	0.02000000000000	0.00000000000000	0.01000000000000	1.94500000000000	1.07500000000000	1.50000000000000	88.09750000000000	89.78749999999999	88.98000000000000	2.15500000000000	2.61750000000000	2.39750000000000	9.74750000000000	7.59500000000000	8.62250000000000	0.216517059478282	0	0.181000000000000	0.140943401417558	0	0.351000000000000	-0.163630127483288	0	0.357000000000000
189	Chitrakoot	UTTAR PRADESH	09	171	2011_c	75.00250000000000	73.26500000000000	73.26500000000000	0.10750000000000	0.22250000000000	0.17000000000000	24.89000000000000	26.51250000000000	25.71750000000000	72.56250000000000	67.78000000000000	70.02249999999999	0.26000000000000	0.50750000000000	0.38500000000000	27.17750000000000	6.71250000000000	29.59250000000000	59.19250000000000	53.69500000000000	56.32000000000000	1.91250000000000	2.27750000000000	2.10750000000000	13.89500000000000	44.02750000000000	41.57250000000000	-0.252243939512143	0	0.490000000000000	0.551914576098745	0	0.299000000000000	-0.272745005496268	0	0.384000000000000
190	Chandauli	UTTAR PRADESH	09	196	2011_c	97.94750000000001	95.73500000000000	95.73500000000000	0.00000000000000	0.00000000000000	0.00000000000000	2.05250000000000	4.26500000000000	3.09250000000000	86.20500000000000	92.33750000000001	89.09250000000000	0.00000000000000	0.00000000000000	0.00000000000000	13.79500000000000	7.66250000000000	10.90750000000000	77.56750000000000	77.16000000000000	77.38750000000000	1.73250000000000	1.74500000000000	1.74500000000000	20.70000000000000	21.09500000000000	20.86750000000000	0.107486702212062	0	0.144000000000000	-0.196477102160221	0	0.238000000000000	-0.049415855405877	0	0.255000000000000
191	Bhadohi	UTTAR PRADESH	09	198	2011_c	75.00000000000000	100.00000000000000	100.00000000000000	0.00000000000000	0.00000000000000	0.00000000000000	0.00000000000000	0.00000000000000	0.00000000000000	73.29750000000000	98.31750000000000	98.30750000000000	0.00000000000000	0.00000000000000	0.00000000000000	1.70250000000000	1.68250000000000	1.69250000000000	60.03750000000000	56.80000000000000	58.32250000000000	1.87250000000000	2.56000000000000	2.23250000000000	13.09000000000000	15.64000000000000	14.44500000000000	0.073247949050814	0	0.474000000000000	0.087833729004912	0	0.471000000000000	0.126451492587332	0	0.322000000000000
192	Mirzapur	UTTAR PRADESH	09	199	2011_c	97.26750000000000	96.97250000000000	96.97250000000000	0.13250000000000	0.14500000000000	0.13000000000000	2.60000000000000	2.88250000000000	2.75000000000000	95.68500000000000	96.44250000000000	96.08750000000001	0.15500000000000	0.17250000000000	0.16500000000000	4.16000000000000	3.38500000000000	3.74750000000000	78.86499999999999	75.83750000000001	77.26250000000000	3.91250000000000	4.29250000000000	4.09750000000000	17.22250000000000	19.87000000000000	18.64000000000000	0.086419260114433	0	0.235000000000000	0.017664205036863	0	0.498000000000000	0.002164327342675	0	0.485000000000000
193	Lalitpur	UTTAR PRADESH	09	167	2011_c	97.87500000000000	98.11000000000000	98.11000000000000	0.19250000000000	0.15750000000000	0.19250000000000	1.93250000000000	1.73250000000000	1.80750000000000	87.76000000000001	90.01500000000000	88.95250000000000	0.58500000000000	0.88250000000000	0.74500000000000	11.65500000000000	9.10250000000000	10.30250000000000	86.34500000000000	83.47750000000001	84.52500000000001	3.82500000000000	4.24000000000000	4.31000000000000	9.83000000000000	12.28250000000000	11.16500000000000	0.001336598843963	0	0.440000000000000	0.066361527635046	0	0.311000000000000	-0.359129324069843	0	0.111000000000000
194	Sonbhadra	UTTAR PRADESH	09	200	2011_c	97.10500000000000	96.96500000000000	96.96500000000000	0.00500000000000	0.00500000000000	0.00500000000000	2.89000000000000	3.03000000000000	2.96000000000000	90.90500000000000	90.42250000000000	90.65750000000000	0.09500000000000	0.06500000000000	0.08250000000000	9.00000000000000	9.51250000000000	9.26000000000000	80.69250000000000	76.10500000000000	78.34250000000000	3.87500000000000	3.92750000000000	3.91250000000000	15.43250000000000	19.96750000000000	17.74500000000000	0.112206691956528	0	0.115000000000000	-0.032248784091420	0	0.472000000000000	0.013169583180914	0	0.416000000000000
195	Amethi	UTTAR PRADESH	09	706	update2014	88.92500000000000	90.16000000000000	90.16000000000000	0.65000000000000	0.67000000000000	0.66000000000000	10.42500000000000	9.17000000000000	9.78250000000000	95.46750000000000	82.01250000000000	87.60750000000000	0.47000000000000	0.92000000000000	1.06000000000000	4.06250000000000	17.06750000000000	11.33250000000000	69.17749999999999	84.09000000000000	76.11499999999999	2.05250000000000	4.30250000000000	3.13250000000000	28.77000000000000	11.60750000000000	20.75250000000000	0.030909522356859	0	0.351000000000000	0.026141583231675	0	0.363000000000000	-0.104697588133799	0	0.061000000000000
196	Ghaziabad	UTTAR PRADESH	09	140	2011_c	100.00000000000000	100.00000000000000	100.00000000000000	0.00000000000000	0.00000000000000	0.00000000000000	0.00000000000000	0.00000000000000	0.00000000000000	100.00000000000000	100.00000000000000	100.00000000000000	0.00000000000000	0.00000000000000	0.00000000000000	0.00000000000000	0.00000000000000	0.00000000000000	91.98000000000000	94.91750000000000	93.40500000000000	6.88500000000000	4.58750000000000	5.92000000000000	1.13500000000000	0.49500000000000	0.67500000000000	0.082176773834995	0	0.425000000000000	0.237034498386434	0	0.216000000000000	1.619859645378795	2	0.005000000000000
197	Sambhal	UTTAR PRADESH	09	754	2011_c	94.50250000000000	92.34500000000000	92.34500000000000	0.54250000000000	0.66500000000000	0.60750000000000	4.95500000000000	6.99000000000000	6.02250000000000	92.03000000000000	92.15750000000000	92.09500000000000	1.36000000000000	2.38500000000000	1.90250000000000	6.61000000000000	5.45750000000000	6.00250000000000	70.79000000000001	66.63500000000001	68.32500000000000	4.76500000000000	9.54250000000000	7.49750000000000	24.44500000000000	23.82250000000000	24.17750000000000	0.132332818684627	1	0.046000000000000	0.014330492828500	0	0.309000000000000	0.007908002932053	0	0.470000000000000
198	Mahoba	UTTAR PRADESH	09	169	2011_c	83.14000000000000	82.56999999999999	82.56999999999999	0.02500000000000	0.05500000000000	0.03750000000000	16.83500000000000	17.37500000000000	17.12000000000000	81.09750000000000	82.36250000000000	81.77500000000001	0.03000000000000	0.05500000000000	0.04250000000000	18.87250000000000	17.58250000000000	18.18250000000000	71.24250000000001	66.97250000000000	68.88750000000000	1.00000000000000	1.52000000000000	1.27250000000000	27.75750000000000	31.50750000000000	29.84000000000000	0.870250540492743	0	0.130000000000000	-0.031187922763242	0	0.415000000000000	-0.794424498676127	0	0.066000000000000
199	Saharanpur	UTTAR PRADESH	09	132	2011_c	95.17000000000000	91.94499999999999	91.94499999999999	2.79500000000000	3.52750000000000	3.17250000000000	2.03500000000000	4.52750000000000	3.37250000000000	97.69499999999999	96.43250000000000	98.15250000000000	0.87000000000000	1.29000000000000	0.85750000000000	1.43500000000000	2.27750000000000	0.99000000000000	96.84999999999999	94.35250000000001	95.46750000000000	1.70250000000000	2.62500000000000	2.46000000000000	1.44750000000000	3.02250000000000	2.07250000000000	-0.017014946620052	0	0.360000000000000	-0.189328881340812	0	0.207000000000000	0.175248811293223	0	0.413000000000000
200	Bijnor	UTTAR PRADESH	09	134	2011_c	94.52000000000000	90.81250000000000	90.81250000000000	0.16750000000000	0.58500000000000	0.21750000000000	5.31250000000000	8.60250000000000	7.04000000000000	86.20000000000000	90.05500000000001	88.14500000000000	0.84250000000000	1.18000000000000	1.01500000000000	12.95750000000000	8.76500000000000	10.84000000000000	76.63750000000000	75.91750000000000	76.37000000000000	2.87000000000000	4.03750000000000	3.48250000000000	20.49250000000000	20.04500000000000	20.14750000000000	0.083951096239835	0	0.212000000000000	-0.077301580077665	0	0.421000000000000	-0.059886169671456	4	0.033000000000000
201	Muzaffarnagar	UTTAR PRADESH	09	133	2011_c	71.81999999999999	72.83750000000001	72.83750000000001	0.00000000000000	0.00750000000000	0.00500000000000	28.18000000000000	27.15500000000000	27.62750000000000	72.73500000000000	74.77249999999999	73.80000000000000	0.09500000000000	0.10750000000000	0.10250000000000	27.17000000000000	25.12000000000000	26.09750000000000	70.05500000000001	70.72250000000000	70.39250000000000	1.19750000000000	2.12000000000000	1.81000000000000	28.74750000000000	27.15750000000000	27.79750000000000	-0.841854537535806	0	0.287000000000000	-0.208501633307103	0	0.473000000000000	-0.528185389376072	0	0.062000000000000
202	Baghpat	UTTAR PRADESH	09	139	2011_c	94.03000000000000	94.50500000000000	94.50500000000000	2.49500000000000	2.58250000000000	2.54500000000000	3.47500000000000	2.91250000000000	3.15750000000000	98.05500000000001	99.91249999999999	99.43500000000000	1.75000000000000	0.08750000000000	0.56500000000000	0.19500000000000	0.00000000000000	0.00000000000000	90.14250000000000	90.32250000000001	90.20999999999999	3.04500000000000	3.32250000000000	3.40000000000000	6.81250000000000	6.35500000000000	6.39000000000000	-0.008644052434891	0	0.375000000000000	-0.109439290762589	0	0.317000000000000	0.751068960339023	0	0.057000000000000
203	Meerut	UTTAR PRADESH	09	138	2011_c	98.16249999999999	98.36499999999999	98.36499999999999	0.58000000000000	0.64500000000000	0.61500000000000	1.25750000000000	0.99000000000000	1.11500000000000	99.52500000000001	100.00000000000000	100.00000000000000	0.47500000000000	0.00000000000000	0.00000000000000	0.00000000000000	0.00000000000000	0.00000000000000	95.06750000000000	95.83750000000001	96.52249999999999	1.46750000000000	1.85000000000000	1.61750000000000	3.46500000000000	2.31250000000000	1.86000000000000	-0.301174882238684	0	0.100000000000000	-0.417058945129390	0	0.122000000000000	0.790238940508645	0	0.121000000000000
204	Moradabad	UTTAR PRADESH	09	135	2011_c	91.22250000000000	86.54250000000000	86.54250000000000	1.23000000000000	1.07000000000000	1.14750000000000	7.54750000000000	12.38750000000000	10.10750000000000	96.92250000000000	98.91249999999999	97.98250000000000	0.73750000000000	0.38750000000000	0.69500000000000	2.34000000000000	0.70000000000000	1.32250000000000	88.99500000000000	87.68000000000001	88.29000000000001	2.03000000000000	2.96250000000000	2.52000000000000	8.97500000000000	9.35750000000000	9.19000000000000	0.609220190643413	1	0.040000000000000	-0.232960548383950	0	0.188000000000000	-0.229219941969051	0	0.281000000000000
205	Rampur	UTTAR PRADESH	09	136	2011_c	76.65000000000001	80.60750000000000	80.60750000000000	0.01250000000000	0.03250000000000	0.02250000000000	23.33750000000000	19.36000000000000	21.41750000000000	72.09999999999999	79.07250000000001	75.83250000000000	0.31750000000000	0.45500000000000	0.44250000000000	27.58250000000000	20.47250000000000	23.72500000000000	64.42250000000000	64.32250000000001	64.28749999999999	1.96000000000000	3.68750000000000	2.88500000000000	33.61750000000000	31.99000000000000	32.82750000000000	1.326788766067603	0	0.135000000000000	-1.041514205450809	0	0.180000000000000	-0.336922871079845	0	0.311000000000000
206	Shamli	UTTAR PRADESH	09	704	update2014	99.65500000000000	99.99250000000001	99.99250000000001	0.01250000000000	0.00750000000000	0.01500000000000	0.33250000000000	0.00000000000000	0.15250000000000	83.81250000000000	84.14749999999999	84.04750000000000	0.09500000000000	0.00000000000000	0.00000000000000	16.09250000000000	15.85250000000000	15.95250000000000	71.99750000000000	72.11499999999999	70.87250000000000	0.92000000000000	2.08000000000000	1.43250000000000	27.08250000000000	25.80500000000000	27.69500000000000	-0.203919953379267	0	0.202000000000000	-0.035427144762942	0	0.456000000000000	-0.675691473553852	4	0.030000000000000
207	Balrampur	UTTAR PRADESH	09	182	2011_c	93.73750000000000	96.83000000000000	96.83000000000000	1.29250000000000	0.65750000000000	1.10250000000000	4.97000000000000	2.51250000000000	3.48500000000000	87.59500000000000	94.17749999999999	90.86000000000000	1.16750000000000	1.36500000000000	1.25750000000000	11.23750000000000	4.45750000000000	7.88250000000000	85.80500000000001	84.13500000000001	84.78500000000000	1.30750000000000	1.52250000000000	1.53500000000000	12.88750000000000	14.34250000000000	13.68000000000000	-0.077231172333501	0	0.227000000000000	0.154076781778773	0	0.107000000000000	-0.026708342995450	0	0.434000000000000
208	Hamirpur	UTTAR PRADESH	09	168	2011_c	81.75749999999999	86.67500000000000	84.47250000000000	0.00750000000000	0.01000000000000	0.00750000000000	18.23500000000000	13.31500000000000	15.52000000000000	92.54500000000000	95.11499999999999	93.88500000000001	0.98500000000000	1.13500000000000	1.06000000000000	6.47000000000000	3.75000000000000	5.05500000000000	89.31999999999999	82.96250000000001	89.21750000000000	2.71750000000000	4.06500000000000	3.42750000000000	7.96250000000000	12.97250000000000	7.35500000000000	0.366533651583417	0	0.243000000000000	-0.041937565621129	0	0.273000000000000	0.944022314775543	2	0.012000000000000
209	Pratapgarh	UTTAR PRADESH	09	173	2011_c	80.64250000000000	81.08499999999999	80.87000000000000	0.36750000000000	0.62250000000000	0.49250000000000	18.99000000000000	18.29250000000000	18.63750000000000	83.44250000000000	88.06000000000000	87.51250000000000	0.45250000000000	0.20000000000000	0.21750000000000	16.10500000000000	11.74000000000000	12.27000000000000	86.78500000000000	86.68000000000001	86.72750000000001	0.34000000000000	0.45250000000000	0.39500000000000	12.87500000000000	12.86750000000000	12.87750000000000	0.063032024535882	0	0.381000000000000	0.233356839303382	0	0.197000000000000	0.114130989432534	0	0.345000000000000
210	Pashchim Champaran	BIHAR	10	203	2011_c	94.51750000000000	91.76750000000000	91.76750000000000	0.02250000000000	0.02250000000000	0.02250000000000	5.46000000000000	8.21000000000000	6.88250000000000	90.55500000000001	90.94499999999999	90.73000000000000	0.01250000000000	0.00500000000000	0.00750000000000	9.43250000000000	9.05000000000000	9.26250000000000	72.98000000000000	76.27500000000001	74.66500000000001	0.01750000000000	0.02500000000000	0.02000000000000	27.00250000000000	23.70000000000000	25.31500000000000	0.252011762151724	0	0.054000000000000	0.165055181693937	0	0.170000000000000	0.129370223410801	0	0.310000000000000
211	Purba Champaran	BIHAR	10	204	2011_c	88.41750000000000	88.30750000000000	88.30750000000000	0.00000000000000	0.00500000000000	0.00250000000000	11.58250000000000	11.68750000000000	11.63500000000000	89.44750000000001	90.93250000000000	90.18000000000001	0.00000000000000	0.00000000000000	0.00000000000000	10.55250000000000	9.06750000000000	9.82000000000000	76.67250000000000	78.36499999999999	77.51250000000000	0.26750000000000	0.58500000000000	0.42250000000000	23.06000000000000	21.05000000000000	22.06500000000000	0.085429915635960	0	0.332000000000000	0.290941433139097	0	0.100000000000000	-0.014594629123230	0	0.461000000000000
212	Sitamarhi	BIHAR	10	206	2011_c	95.89250000000000	95.60500000000000	95.60500000000000	0.04000000000000	0.09750000000000	0.08250000000000	4.06750000000000	4.29750000000000	4.09750000000000	88.15500000000000	88.49250000000001	88.64250000000000	0.01250000000000	0.01000000000000	0.01000000000000	11.83250000000000	11.49750000000000	11.34750000000000	79.52000000000000	77.20999999999999	78.39000000000000	0.18750000000000	0.16500000000000	0.17750000000000	20.29250000000000	22.62500000000000	21.43250000000000	-0.025148464431516	0	0.278000000000000	0.560717566952316	1	0.048000000000000	0.061154172027405	0	0.260000000000000
213	Sheohar	BIHAR	10	205	2011_c	86.08750000000001	87.13750000000000	87.13750000000000	0.16000000000000	0.19750000000000	0.23750000000000	13.75250000000000	12.66500000000000	13.10500000000000	73.82750000000000	74.97000000000000	74.38750000000000	0.01250000000000	0.03500000000000	0.02250000000000	26.16000000000000	24.99500000000000	25.59000000000000	92.03500000000000	89.36750000000001	90.54750000000000	0.04250000000000	0.01500000000000	0.03250000000000	7.92250000000000	10.61750000000000	9.42000000000000	0.109721958518501	0	0.310000000000000	1.001937332861221	0	0.213000000000000	-0.199530475878302	0	0.322000000000000
214	Gopalganj	BIHAR	10	217	2011_c	98.76750000000000	95.74250000000001	95.74250000000001	0.03500000000000	0.03750000000000	0.03500000000000	1.19750000000000	4.22000000000000	2.74250000000000	96.95500000000000	96.98750000000000	97.13000000000000	0.00000000000000	0.00750000000000	0.00250000000000	3.04500000000000	3.00500000000000	2.86750000000000	80.91249999999999	84.42250000000000	82.57250000000001	0.01250000000000	0.01000000000000	0.01000000000000	19.07500000000000	15.56750000000000	17.41750000000000	-0.191029099458072	0	0.074000000000000	-0.164321659726907	0	0.158000000000000	-0.085451151932956	0	0.110000000000000
215	Samastipur	BIHAR	10	221	2011_c	91.36000000000000	91.80249999999999	91.80249999999999	0.14250000000000	0.31000000000000	0.14250000000000	8.49750000000000	7.88750000000000	8.10750000000000	94.90500000000000	89.53250000000000	94.07500000000000	0.28000000000000	0.35500000000000	0.31500000000000	4.81500000000000	10.11250000000000	5.61000000000000	84.49500000000000	69.33000000000000	79.36750000000001	0.11750000000000	0.20750000000000	0.16250000000000	15.38750000000000	30.46250000000000	20.47000000000000	-0.096116886237986	0	0.387000000000000	-0.046454729287754	0	0.129000000000000	0.053720693622322	0	0.150000000000000
216	Katihar	BIHAR	10	212	2011_c	98.76500000000000	97.14500000000000	97.14500000000000	0.02000000000000	0.01500000000000	0.01750000000000	1.21500000000000	2.84000000000000	1.88500000000000	84.43500000000000	83.56750000000000	84.03749999999999	0.02500000000000	0.03500000000000	0.03000000000000	15.54000000000000	16.39750000000000	15.93250000000000	75.44000000000000	78.06000000000000	76.57250000000001	0.20500000000000	0.14750000000000	0.17750000000000	24.35500000000000	21.79250000000000	23.25000000000000	-0.031745079922800	0	0.369000000000000	0.501258334461999	0	0.161000000000000	-0.011990623443445	0	0.467000000000000
217	Khagaria	BIHAR	10	223	2011_c	87.64250000000000	86.35250000000001	86.35250000000001	0.13000000000000	0.21250000000000	0.17250000000000	12.22750000000000	13.43500000000000	12.85000000000000	70.13750000000000	73.90750000000000	71.88000000000000	0.21250000000000	0.42750000000000	0.32000000000000	29.65000000000000	25.66500000000000	27.80000000000000	78.43250000000000	69.46750000000000	70.75000000000000	1.94250000000000	2.41500000000000	2.07250000000000	19.62500000000000	28.11750000000000	27.17750000000000	0.369318523710929	0	0.171000000000000	2.705832950168880	1	0.017000000000000	0.602768509524078	1	0.019000000000000
218	Bhojpur	BIHAR	10	231	2011_c	92.98750000000000	93.05249999999999	93.05249999999999	0.28000000000000	0.61500000000000	0.50000000000000	6.73250000000000	6.33250000000000	6.46000000000000	93.59999999999999	94.77000000000000	94.19250000000000	0.13500000000000	0.22750000000000	0.18250000000000	6.26500000000000	5.00250000000000	5.62500000000000	86.43250000000000	83.78749999999999	86.11750000000001	0.15750000000000	0.28250000000000	0.25000000000000	13.41000000000000	15.93000000000000	13.63250000000000	0.020903873907980	0	0.351000000000000	-0.003352725729753	0	0.398000000000000	-0.113177015670071	0	0.306000000000000
219	Buxar	BIHAR	10	232	2011_c	99.73500000000000	97.73750000000000	97.73750000000000	0.00000000000000	0.00000000000000	0.00000000000000	0.26500000000000	2.26250000000000	0.65500000000000	95.16000000000000	93.70999999999999	94.39000000000000	0.00000000000000	0.00000000000000	0.00000000000000	4.84000000000000	6.29000000000000	5.61000000000000	80.82500000000000	81.11000000000000	80.94750000000001	0.06250000000000	0.05750000000000	0.06000000000000	19.11250000000000	18.83250000000000	18.99250000000000	0.160898775512578	0	0.346000000000000	0.046984805015822	0	0.160000000000000	0.002176274839453	0	0.424000000000000
220	Darbhanga	BIHAR	10	215	2011_c	98.22250000000000	99.06250000000000	99.06250000000000	0.01000000000000	0.01750000000000	0.01000000000000	1.76750000000000	0.92000000000000	0.64250000000000	83.76000000000001	92.63249999999999	88.34750000000000	0.05000000000000	0.00750000000000	0.05000000000000	16.19000000000000	7.36000000000000	11.60250000000000	69.20500000000000	65.34250000000000	67.28749999999999	0.15000000000000	0.13750000000000	0.14250000000000	30.64500000000000	34.52000000000000	32.57000000000000	-0.296953249608808	0	0.134000000000000	0.832921497561788	1	0.007000000000000	0.808961658720437	0	0.087000000000000
221	Saharsa	BIHAR	10	214	2011_c	81.45500000000000	81.64000000000000	81.64000000000000	0.00000000000000	0.00000000000000	0.00000000000000	18.54500000000000	18.36000000000000	18.44750000000000	69.59250000000000	68.68750000000000	69.14250000000000	0.00000000000000	0.00000000000000	0.00000000000000	30.40750000000000	31.31250000000000	30.85750000000000	62.42750000000000	65.69499999999999	64.10750000000000	0.00000000000000	0.00000000000000	0.00000000000000	37.57250000000000	34.30500000000000	35.89250000000000	0.873678959549291	0	0.142000000000000	4.965187956970850	1	0.006000000000000	2.313547022634898	1	0.003000000000000
222	Kaimur (bhabua)	BIHAR	10	233	2011_c	99.19000000000000	96.90000000000001	96.90000000000001	0.00000000000000	0.00000000000000	0.00000000000000	0.81000000000000	3.10000000000000	1.98500000000000	95.12500000000000	94.21750000000000	94.85250000000001	0.00000000000000	0.00000000000000	0.00000000000000	4.87500000000000	5.78250000000000	5.14750000000000	92.06999999999999	87.70750000000000	89.90500000000000	0.00000000000000	0.00000000000000	0.00000000000000	7.93000000000000	12.29250000000000	10.09500000000000	0.188820761373639	0	0.119000000000000	0.012239859057834	0	0.488000000000000	-0.216950488328709	0	0.290000000000000
223	Rohtas	BIHAR	10	234	2011_c	99.30249999999999	99.29750000000000	99.29750000000000	0.01000000000000	0.04750000000000	0.02000000000000	0.68750000000000	0.65500000000000	0.56000000000000	96.36499999999999	96.73750000000000	96.57250000000001	0.03000000000000	0.02500000000000	0.04500000000000	3.60500000000000	3.23750000000000	3.38250000000000	76.23000000000000	76.90000000000001	76.55750000000000	0.06750000000000	0.13500000000000	0.09750000000000	23.70250000000000	22.96500000000000	23.34500000000000	-0.072149880792090	0	0.309000000000000	-0.113751780995742	0	0.192000000000000	-0.129890602904958	0	0.194000000000000
224	Jamui	BIHAR	10	238	2011_c	94.71500000000000	93.51500000000000	93.51500000000000	0.00750000000000	0.01000000000000	0.01000000000000	5.27750000000000	6.47500000000000	5.89000000000000	85.07250000000001	85.73000000000000	85.39500000000000	0.00000000000000	0.00250000000000	0.00250000000000	14.92750000000000	14.26750000000000	14.60250000000000	87.92749999999999	91.75250000000000	89.93500000000000	0.00000000000000	0.02500000000000	0.01500000000000	12.07250000000000	8.22250000000000	10.05000000000000	0.039908250230400	0	0.197000000000000	0.569241254757530	0	0.102000000000000	0.292470483647407	0	0.200000000000000
225	Banka	BIHAR	10	225	2011_c	96.65500000000000	96.23000000000000	96.23000000000000	0.00750000000000	0.01000000000000	0.00750000000000	3.33750000000000	3.76000000000000	3.55000000000000	92.75000000000000	93.31999999999999	93.19750000000001	0.00750000000000	0.00750000000000	0.00500000000000	7.24250000000000	6.67250000000000	6.79750000000000	82.06750000000000	88.24250000000001	85.21250000000001	0.28250000000000	0.37000000000000	0.32250000000000	17.65000000000000	11.38750000000000	14.46500000000000	-0.052135951634387	0	0.231000000000000	0.040307998974567	0	0.056000000000000	0.042499445646614	0	0.422000000000000
226	Nawada	BIHAR	10	237	2011_c	88.75749999999999	89.28250000000000	89.28250000000000	0.00000000000000	0.00500000000000	0.00500000000000	11.24250000000000	10.71250000000000	10.98000000000000	90.91000000000000	90.38249999999999	90.63750000000000	0.00250000000000	0.00250000000000	0.00250000000000	9.08750000000000	9.61500000000000	9.36000000000000	92.79750000000000	97.92749999999999	95.30000000000000	0.00750000000000	0.00750000000000	0.00750000000000	7.19500000000000	2.06500000000000	4.69250000000000	0.412175590017180	0	0.115000000000000	0.385282278317958	1	0.025000000000000	0.528528350065272	0	0.189000000000000
227	Gaya	BIHAR	10	236	2011_c	97.12500000000000	97.55750000000000	97.55750000000000	0.00500000000000	0.00750000000000	0.00500000000000	2.87000000000000	2.43500000000000	2.21000000000000	90.68500000000000	93.31500000000000	91.93000000000001	0.00250000000000	0.00000000000000	0.00250000000000	9.31250000000000	6.68500000000000	8.06750000000000	84.22000000000000	85.27500000000001	86.32750000000000	0.01000000000000	0.01000000000000	0.01000000000000	15.77000000000000	14.71500000000000	13.66250000000000	-0.307161610168465	3	0.031000000000000	0.173413599307829	1	0.024000000000000	0.160278113136437	0	0.217000000000000
228	Munger	BIHAR	10	226	2011_c	96.89749999999999	96.43500000000000	96.43500000000000	0.04250000000000	0.07500000000000	0.05000000000000	3.06000000000000	3.49000000000000	3.27500000000000	91.87000000000000	94.08250000000000	92.99250000000001	0.10250000000000	0.08250000000000	0.09250000000000	8.02750000000000	5.83500000000000	6.91500000000000	82.60500000000000	75.56000000000000	78.85750000000000	0.46000000000000	0.38750000000000	0.42500000000000	16.93500000000000	24.05250000000000	20.71750000000000	-0.054790544858550	0	0.253000000000000	0.061646644197981	0	0.059000000000000	0.009885158984858	0	0.453000000000000
229	Vaishali	BIHAR	10	220	2011_c	100.00000000000000	100.00000000000000	100.00000000000000	0.00000000000000	0.00000000000000	0.00000000000000	0.00000000000000	0.00000000000000	0.00000000000000	95.61250000000000	95.81750000000000	95.71250000000001	0.00000000000000	0.00000000000000	0.00000000000000	4.38750000000000	4.18250000000000	4.28750000000000	76.01000000000001	85.08750000000001	81.01000000000001	0.00000000000000	0.00000000000000	0.00000000000000	23.99000000000000	14.91250000000000	18.99000000000000	0.046114417904541	0	0.434000000000000	0.023958274839323	0	0.470000000000000	-0.004761282774691	0	0.342000000000000
230	Begusarai	BIHAR	10	222	2011_c	95.66249999999999	95.44000000000000	95.44000000000000	0.16000000000000	0.22500000000000	0.19250000000000	4.17750000000000	4.33500000000000	4.24250000000000	94.04000000000001	93.27000000000000	93.94750000000001	0.10500000000000	0.02500000000000	0.02250000000000	5.85500000000000	6.70500000000000	6.03000000000000	76.66249999999999	80.02000000000000	78.72750000000001	0.18750000000000	0.11000000000000	0.15250000000000	23.15000000000000	19.87000000000000	21.12000000000000	-0.033916381207630	0	0.217000000000000	-0.031420139455055	0	0.096000000000000	0.085470952642400	0	0.159000000000000
231	Bhagalpur	BIHAR	10	224	2011_c	97.24750000000000	97.16500000000001	97.16500000000001	0.01750000000000	0.06000000000000	0.03250000000000	2.73500000000000	2.77500000000000	2.58250000000000	89.81999999999999	92.63750000000000	91.21500000000000	0.08000000000000	0.05250000000000	0.05000000000000	10.10000000000000	7.31000000000000	8.73500000000000	81.62000000000000	83.92250000000000	82.76750000000000	0.12250000000000	0.10000000000000	0.11000000000000	18.25750000000000	15.97750000000000	17.12250000000000	-0.159307794547943	0	0.097000000000000	0.416528702067679	1	0.004000000000000	-0.059533192827659	0	0.204000000000000
232	Lakhisarai	BIHAR	10	227	2011_c	89.41000000000000	89.83750000000001	89.83750000000001	0.00000000000000	0.00000000000000	0.00000000000000	10.59000000000000	10.16250000000000	10.24500000000000	83.31500000000000	87.96750000000000	85.73750000000000	0.00000000000000	0.00000000000000	0.00000000000000	16.68500000000000	12.03250000000000	14.26250000000000	72.83750000000001	67.84750000000000	70.81999999999999	0.00000000000000	0.01750000000000	0.01250000000000	27.16250000000000	32.13500000000000	29.16750000000000	0.100400323955754	0	0.308000000000000	0.478558426110149	0	0.141000000000000	-0.209508592470990	0	0.324000000000000
233	Sheikhpura	BIHAR	10	228	2011_c	97.01750000000000	97.14000000000000	97.14000000000000	0.03250000000000	0.01750000000000	0.02500000000000	2.95000000000000	2.84250000000000	2.89000000000000	91.62250000000000	84.86750000000001	87.98750000000000	0.01500000000000	0.00250000000000	0.00750000000000	8.36250000000000	15.13000000000000	12.00500000000000	91.23500000000000	97.71750000000000	95.35750000000000	0.17000000000000	0.18500000000000	0.25250000000000	8.59500000000000	2.09750000000000	4.39000000000000	-0.258468391584861	0	0.065000000000000	0.748740036638488	1	0.044000000000000	0.240682768152283	0	0.409000000000000
234	Arwal	BIHAR	10	240	2011_c	84.42500000000000	77.56999999999999	77.56999999999999	0.00000000000000	0.00000000000000	0.00000000000000	15.57500000000000	22.43000000000000	19.28250000000000	81.62250000000000	79.43500000000000	80.50000000000000	0.00000000000000	0.00000000000000	0.00000000000000	18.37750000000000	20.56500000000000	19.50000000000000	84.45250000000000	74.46500000000000	77.54000000000001	0.02500000000000	0.00000000000000	0.00750000000000	15.52250000000000	25.53500000000000	22.45250000000000	-0.714925246580991	0	0.190000000000000	-0.282135249769626	0	0.422000000000000	-0.050196344913127	0	0.386000000000000
235	Jehanabad	BIHAR	10	239	2011_c	99.82750000000000	100.00000000000000	100.00000000000000	0.00000000000000	0.00000000000000	0.00000000000000	0.17250000000000	0.00000000000000	0.00000000000000	97.41750000000000	98.30750000000000	97.85750000000000	0.00000000000000	0.00000000000000	0.00000000000000	2.58250000000000	1.69250000000000	2.14250000000000	86.83250000000000	77.59250000000000	81.37500000000000	0.00000000000000	0.00000000000000	0.00000000000000	13.16750000000000	22.40750000000000	18.62500000000000	-0.523563533696756	0	0.095000000000000	-0.402473921686446	0	0.097000000000000	-0.009395590981762	0	0.388000000000000
236	Nalanda	BIHAR	10	229	2011_c	82.20999999999999	83.11000000000000	83.11000000000000	0.00250000000000	0.00000000000000	0.00000000000000	17.78750000000000	16.89000000000000	17.24250000000000	79.89000000000000	84.91249999999999	82.53250000000000	0.00000000000000	0.00000000000000	0.00000000000000	20.11000000000000	15.08750000000000	17.46750000000000	69.08499999999999	75.70500000000000	72.32750000000000	0.98500000000000	0.94250000000000	0.96500000000000	29.93000000000000	23.35250000000000	26.70750000000000	-0.066563865012133	0	0.460000000000000	0.307860229820629	0	0.267000000000000	-0.319198323376210	0	0.154000000000000
237	Patna	BIHAR	10	230	2011_c	97.28250000000000	98.27000000000000	98.27000000000000	0.25250000000000	0.34500000000000	0.30250000000000	2.46500000000000	1.38500000000000	1.87500000000000	97.53250000000000	97.95500000000000	97.73750000000000	0.23000000000000	0.44500000000000	0.33500000000000	2.23750000000000	1.60000000000000	1.92750000000000	79.00500000000000	77.27750000000000	78.15250000000000	1.45750000000000	1.92750000000000	1.69000000000000	19.53750000000000	20.79500000000000	20.15750000000000	-0.193984883636116	0	0.113000000000000	-0.228450833144968	0	0.116000000000000	0.024454233310592	0	0.209000000000000
238	Saran	BIHAR	10	219	2011_c	93.29750000000000	92.75000000000000	92.75000000000000	0.00000000000000	0.00000000000000	0.00000000000000	6.70250000000000	7.25000000000000	6.90000000000000	90.70000000000000	92.12750000000000	91.39250000000000	0.00000000000000	0.00000000000000	0.00000000000000	9.30000000000000	7.87250000000000	8.60750000000000	72.53749999999999	79.48000000000000	75.70500000000000	0.00000000000000	0.00000000000000	0.00000000000000	27.46250000000000	20.52000000000000	24.29500000000000	-0.071830237161201	0	0.269000000000000	-0.116258594010275	0	0.141000000000000	-0.055549410480163	0	0.417000000000000
239	Siwan	BIHAR	10	218	2011_c	96.24250000000001	93.32750000000000	93.32750000000000	0.13500000000000	0.13250000000000	0.13250000000000	3.62250000000000	6.54000000000000	5.07750000000000	97.89250000000000	98.68750000000000	98.35500000000000	0.00250000000000	0.00000000000000	0.00000000000000	2.10500000000000	1.31250000000000	1.64500000000000	80.36499999999999	81.16750000000000	80.83499999999999	0.00500000000000	0.00250000000000	0.00750000000000	19.63000000000000	18.83000000000000	19.15750000000000	0.000795260884587	0	0.354000000000000	0.159321340055616	0	0.337000000000000	-0.002334316638637	0	0.197000000000000
240	Muzaffarpur	BIHAR	10	216	2011_c	99.03250000000000	97.79250000000000	97.79250000000000	0.04250000000000	0.05250000000000	0.06250000000000	0.92500000000000	2.15500000000000	1.15750000000000	93.78749999999999	92.43500000000000	93.12750000000000	0.02250000000000	0.02500000000000	0.02500000000000	6.19000000000000	7.54000000000000	6.84750000000000	77.28250000000000	81.13249999999999	79.93500000000000	0.06000000000000	0.03000000000000	0.03250000000000	22.65750000000000	18.83750000000000	20.03250000000000	-0.072554517400945	0	0.280000000000000	0.028886834178443	0	0.104000000000000	0.013699935502827	0	0.313000000000000
241	Madhepura	BIHAR	10	213	2011_c	84.53500000000000	86.70000000000000	86.70000000000000	0.65000000000000	0.80000000000000	0.73250000000000	14.81500000000000	12.50000000000000	13.60250000000000	74.57750000000000	74.44250000000000	74.53500000000000	0.45000000000000	0.57500000000000	0.51500000000000	24.97250000000000	24.98250000000000	24.95000000000000	61.22000000000000	62.91250000000000	62.10750000000000	0.22750000000000	0.29750000000000	0.26250000000000	38.55250000000000	36.79000000000000	37.63000000000000	0.837987642913683	0	0.075000000000000	3.996422544832746	1	0.005000000000000	0.971919620668204	0	0.119000000000000
242	Araria	BIHAR	10	209	2011_c	90.04250000000000	89.31250000000000	89.31250000000000	0.25750000000000	0.23000000000000	0.24000000000000	9.70000000000000	10.45750000000000	10.07750000000000	84.12250000000000	82.76500000000000	83.35500000000000	0.83000000000000	0.43750000000000	0.61500000000000	15.04750000000000	16.79750000000000	16.03000000000000	84.16500000000001	90.83250000000000	87.59999999999999	0.09250000000000	0.07750000000000	0.08500000000000	15.74250000000000	9.09000000000000	12.31500000000000	0.565754207529062	0	0.089000000000000	2.154576899042466	1	0.005000000000000	-0.601755564175087	3	0.045000000000000
243	Supaul	BIHAR	10	208	2011_c	92.72250000000000	90.75000000000000	90.75000000000000	0.03000000000000	0.03250000000000	0.03000000000000	7.24750000000000	9.21750000000000	8.27000000000000	83.77500000000001	86.55249999999999	85.11750000000001	0.01750000000000	0.02000000000000	0.01750000000000	16.20750000000000	13.42750000000000	14.86500000000000	59.38750000000000	60.39500000000000	59.73500000000000	0.08000000000000	0.07750000000000	0.07750000000000	40.53250000000000	39.52750000000000	40.18750000000000	0.464498059377117	1	0.046000000000000	2.112491095852645	1	0.003000000000000	1.865651511415131	1	0.039000000000000
244	Madhubani	BIHAR	10	207	2011_c	95.37500000000000	93.79500000000000	93.79500000000000	0.07250000000000	0.06000000000000	0.06750000000000	4.55250000000000	6.14500000000000	5.41000000000000	91.29500000000000	88.12250000000000	89.73000000000000	0.23750000000000	0.22250000000000	0.23000000000000	8.46750000000000	11.65500000000000	10.04000000000000	74.13000000000000	75.19000000000000	74.59999999999999	0.11500000000000	0.13750000000000	0.12500000000000	25.75500000000000	24.67250000000000	25.27500000000000	0.026108146611551	0	0.172000000000000	0.696325099435492	1	0.012000000000000	0.837536104254357	1	0.007000000000000
245	Purnia	BIHAR	10	211	2011_c	94.47250000000000	93.13750000000000	93.13750000000000	0.00500000000000	0.01250000000000	0.00750000000000	5.52250000000000	6.85000000000000	6.21500000000000	86.95750000000000	86.98750000000000	86.97000000000000	0.00750000000000	0.00500000000000	0.00750000000000	13.03500000000000	13.00750000000000	13.02250000000000	81.30249999999999	88.74250000000001	86.54500000000000	0.68750000000000	0.44250000000000	0.37250000000000	18.01000000000000	10.81500000000000	13.08250000000000	0.065198188461211	0	0.169000000000000	1.040995486708423	1	0.007000000000000	-0.196562976343329	0	0.206000000000000
246	Kishanganj	BIHAR	10	210	2011_c	86.58250000000000	86.06999999999999	86.06999999999999	0.09750000000000	0.07750000000000	0.09000000000000	13.32000000000000	13.85250000000000	13.56250000000000	78.56999999999999	74.62750000000000	76.74500000000000	0.03500000000000	0.03000000000000	0.03500000000000	21.39500000000000	25.34250000000000	23.22000000000000	76.54750000000000	84.92749999999999	80.25250000000000	0.27000000000000	0.15750000000000	0.21750000000000	23.18250000000000	14.91500000000000	19.53000000000000	0.972398246845211	0	0.075000000000000	1.879120069698927	0	0.062000000000000	-0.006506259580044	0	0.359000000000000
247	Aurangabad	BIHAR	10	235	2011_c	95.22499999999999	96.64250000000000	96.64250000000000	0.06750000000000	0.13000000000000	0.09750000000000	4.70750000000000	3.22750000000000	3.95500000000000	90.12750000000000	89.99750000000000	90.05750000000000	0.02500000000000	0.04000000000000	0.03250000000000	9.84750000000000	9.96250000000000	9.91000000000000	83.55500000000001	82.51750000000000	83.02000000000000	0.06750000000000	0.05250000000000	0.06000000000000	16.37750000000000	17.43000000000000	16.92000000000000	-0.043513413442247	0	0.217000000000000	0.183350016604735	0	0.182000000000000	0.009091488288004	0	0.495000000000000
248	North District	SIKKIM	11	241	2011_c	92.78500000000000	86.90000000000001	86.90000000000001	1.02250000000000	2.47250000000000	1.78000000000000	6.19250000000000	10.62750000000000	8.43250000000000	86.86250000000000	86.75250000000000	87.10250000000001	0.91250000000000	0.57750000000000	0.44250000000000	12.22500000000000	12.67000000000000	12.45500000000000	69.60750000000000	61.60250000000000	64.54250000000000	6.27750000000000	8.64500000000000	7.26750000000000	24.11500000000000	29.75250000000000	28.19000000000000	-0.202785274027782	0	0.245000000000000	-0.228669625772082	0	0.361000000000000	0.606945197370208	0	0.143000000000000
249	West District	SIKKIM	11	242	2011_c	99.66000000000000	97.77000000000000	97.77000000000000	0.14500000000000	0.50750000000000	0.52750000000000	0.19500000000000	1.72250000000000	0.39500000000000	98.78000000000000	96.24250000000001	97.90250000000000	0.26250000000000	0.57750000000000	0.31250000000000	0.95750000000000	3.18000000000000	1.78500000000000	75.30249999999999	71.98750000000000	73.79750000000000	2.84250000000000	4.09250000000000	3.41750000000000	21.85500000000000	23.92000000000000	22.78500000000000	-0.636735320405402	0	0.057000000000000	-0.561631123933831	0	0.057000000000000	0.316786933280041	0	0.062000000000000
250	South District	SIKKIM	11	243	2011_c	95.53500000000000	94.53250000000000	94.53250000000000	0.04000000000000	0.20750000000000	0.16000000000000	4.42500000000000	5.26000000000000	4.69500000000000	91.06250000000000	92.16500000000001	91.56500000000000	0.12750000000000	0.11500000000000	0.12500000000000	8.81000000000000	7.72000000000000	8.31000000000000	61.06750000000000	60.56750000000000	60.62250000000000	3.06500000000000	4.62750000000000	3.81000000000000	35.86750000000000	34.80500000000000	35.56750000000000	-0.016819272692081	0	0.172000000000000	0.046252450508701	0	0.317000000000000	0.040421283773185	0	0.453000000000000
251	East District	SIKKIM	11	244	2011_c	98.92000000000000	98.21500000000000	98.21500000000000	0.02750000000000	0.12500000000000	0.12000000000000	1.05250000000000	1.66000000000000	1.17500000000000	96.82750000000000	97.45500000000000	97.18250000000000	0.10500000000000	0.17000000000000	0.12750000000000	3.06750000000000	2.37500000000000	2.69000000000000	70.34500000000000	66.56250000000000	68.56000000000000	12.19000000000000	13.08750000000000	12.61500000000000	17.46500000000000	20.35000000000000	18.82500000000000	-0.152991551874658	0	0.254000000000000	-0.095227945850136	0	0.330000000000000	-0.019067374414377	0	0.213000000000000
252	Upper Subansiri	ARUNACHAL PRADESH	12	249	2011_c	86.10500000000000	71.43500000000000	71.43500000000000	0.80500000000000	0.93500000000000	0.87250000000000	13.09000000000000	27.63000000000000	10.95500000000000	47.50000000000000	40.94250000000000	43.86500000000000	0.54000000000000	0.55750000000000	0.55000000000000	51.96000000000000	33.50000000000000	55.58500000000000	70.74500000000000	36.45750000000000	68.67500000000000	0.00000000000000	0.33250000000000	0.00000000000000	4.25500000000000	13.21000000000000	6.32500000000000	2.595727921298653	1	0.001000000000000	11.574513948352374	1	0.003000000000000	0.361564996195217	0	0.293000000000000
253	Anjaw	ARUNACHAL PRADESH	12	260	2011_c	45.38750000000000	37.42250000000000	37.42250000000000	1.32250000000000	0.90000000000000	1.11750000000000	28.29000000000000	11.67750000000000	31.81750000000000	46.89000000000000	40.30000000000000	43.18750000000000	0.20250000000000	0.18500000000000	0.19500000000000	27.90750000000000	9.51500000000000	31.61750000000000	25.75250000000000	27.00000000000000	27.39000000000000	0.00000000000000	0.00000000000000	0.00000000000000	24.24750000000000	48.00000000000000	47.61000000000000	8.146176820210663	1	0.013000000000000	8.499237220570418	1	0.003000000000000	4.062707989161857	1	0.012000000000000
254	Changlang	ARUNACHAL PRADESH	12	253	2011_c	78.79500000000000	83.48250000000000	83.48250000000000	1.66500000000000	2.08500000000000	1.84750000000000	19.54000000000000	14.43250000000000	17.24000000000000	67.52000000000000	64.90000000000001	66.19499999999999	1.25500000000000	2.40500000000000	1.86500000000000	31.22500000000000	32.69500000000000	31.94000000000000	50.57250000000000	39.53500000000000	44.05000000000000	0.27500000000000	0.58750000000000	0.42750000000000	24.15250000000000	34.87750000000000	30.52250000000000	2.935756615845309	1	0.004000000000000	8.032413483890704	1	0.001000000000000	2.117170984623312	1	0.001000000000000
255	Tawang	ARUNACHAL PRADESH	12	245	2011_c	91.55750000000000	90.20999999999999	90.20999999999999	1.22000000000000	1.39250000000000	1.31000000000000	7.22250000000000	8.39750000000000	7.65250000000000	67.94250000000000	92.59750000000000	92.63500000000001	2.29750000000000	1.81000000000000	2.00750000000000	4.76000000000000	5.59250000000000	5.35750000000000	59.45500000000000	88.89000000000000	86.28250000000000	1.60250000000000	0.90000000000000	1.35500000000000	13.94250000000000	10.21000000000000	12.36250000000000	1.180175123479026	1	0.004000000000000	-0.429016357816248	3	0.004000000000000	-0.924521259350046	3	0.049000000000000
256	Papum Pare	ARUNACHAL PRADESH	12	248	2011_c	88.96750000000000	89.16750000000000	89.16750000000000	1.16750000000000	0.89000000000000	1.02500000000000	9.86500000000000	9.94250000000000	9.90500000000000	80.43000000000001	91.01750000000000	85.14749999999999	1.48750000000000	0.82250000000000	2.01750000000000	18.08250000000000	8.16000000000000	12.83500000000000	66.89250000000000	61.53000000000000	64.12500000000000	0.78500000000000	0.90750000000000	0.59750000000000	32.32250000000000	37.56250000000000	35.27750000000000	1.582670095909520	1	0.001000000000000	0.874739515127831	1	0.006000000000000	0.038275370206124	0	0.462000000000000
257	Tirap	ARUNACHAL PRADESH	12	254	2011_c	95.78500000000000	86.29750000000000	86.29750000000000	1.32500000000000	1.80000000000000	1.59750000000000	2.89000000000000	11.90250000000000	5.91000000000000	82.24750000000000	75.30750000000000	79.12500000000000	0.83750000000000	0.76500000000000	0.80000000000000	16.91500000000000	23.92750000000000	20.07500000000000	59.13500000000000	34.85000000000000	59.54000000000000	0.20000000000000	0.17500000000000	0.18500000000000	15.66500000000000	14.97500000000000	15.27500000000000	0.137192184039133	1	0.045000000000000	2.942152533085814	1	0.006000000000000	-0.292371451164092	0	0.083000000000000
258	East Siang	ARUNACHAL PRADESH	12	251	2011_c	49.24000000000000	40.06500000000000	40.06500000000000	2.28750000000000	7.36250000000000	4.07250000000000	48.47250000000000	52.57250000000000	49.90000000000000	46.47500000000000	44.45250000000000	46.83250000000000	2.24750000000000	3.11250000000000	2.76250000000000	51.27750000000000	52.43500000000000	50.40500000000000	32.43250000000000	31.16500000000000	32.09250000000000	11.88500000000000	2.81000000000000	10.72250000000000	55.68250000000000	41.02500000000000	57.18500000000000	1.448017587681717	0	0.239000000000000	3.507970545401612	0	0.082000000000000	0.124142650170010	0	0.462000000000000
259	Lohit	ARUNACHAL PRADESH	12	259	2011_c	66.51500000000000	52.77250000000000	52.77250000000000	1.48000000000000	2.72500000000000	2.44000000000000	32.00500000000000	44.50250000000000	37.86000000000000	57.38250000000000	58.94000000000000	58.70000000000000	2.71750000000000	3.21250000000000	2.96500000000000	39.90000000000000	37.84750000000000	38.33500000000000	44.18250000000000	45.20500000000000	44.35750000000000	3.11750000000000	1.88750000000000	2.42750000000000	27.70000000000000	52.90750000000000	53.21500000000000	4.932054884452897	1	0.037000000000000	7.724592159300293	1	0.002000000000000	4.759546788096825	1	0.007000000000000
260	Kurung Kumey	ARUNACHAL PRADESH	12	256	2011_c	49.84750000000000	54.90750000000000	54.90750000000000	0.27750000000000	0.39500000000000	0.33500000000000	24.87500000000000	44.69750000000000	46.50250000000000	42.01750000000000	42.29000000000000	42.13500000000000	0.26000000000000	0.10000000000000	0.19000000000000	7.72250000000000	7.61000000000000	7.67500000000000	15.49250000000000	11.36250000000000	13.08750000000000	0.00000000000000	0.00000000000000	0.00000000000000	9.50750000000000	13.63750000000000	11.91250000000000	17.657494819561116	1	0.001000000000000	0.765733523577042	1	0.001000000000000	-0.264998947853500	0	0.238000000000000
261	Lower Subansiri	ARUNACHAL PRADESH	12	255	2011_c	66.25000000000000	81.77500000000001	81.77500000000001	0.00000000000000	0.00000000000000	0.00000000000000	8.75000000000000	18.22500000000000	23.00500000000000	46.75500000000000	32.46500000000000	70.78000000000000	0.10750000000000	0.17750000000000	0.14500000000000	3.13750000000000	17.35750000000000	4.07500000000000	13.87750000000000	10.78750000000000	12.13750000000000	0.44000000000000	0.51250000000000	0.48250000000000	10.68250000000000	13.70000000000000	12.38000000000000	4.971455223573736	1	0.017000000000000	-0.643906516093929	3	0.006000000000000	-0.225911704127108	0	0.259000000000000
262	East Kameng	ARUNACHAL PRADESH	12	247	2011_c	58.72500000000000	58.44250000000000	58.44250000000000	0.14250000000000	0.17500000000000	0.16000000000000	41.13250000000000	41.38250000000000	41.25500000000000	59.81750000000000	56.50750000000000	57.53000000000000	0.02500000000000	0.29500000000000	0.17500000000000	40.15750000000000	18.19750000000000	42.29500000000000	38.22000000000000	41.51250000000000	39.80750000000000	0.81000000000000	1.22750000000000	1.01000000000000	35.97000000000000	32.26000000000000	34.18250000000000	7.544520140608333	1	0.009000000000000	1.433234922967213	0	0.204000000000000	-0.196504387227142	0	0.409000000000000
263	West Kameng	ARUNACHAL PRADESH	12	246	2011_c	86.62250000000000	83.73000000000000	83.73000000000000	2.71000000000000	3.11250000000000	2.91000000000000	10.66750000000000	13.15750000000000	11.91250000000000	79.29000000000001	78.22499999999999	78.66249999999999	3.50000000000000	4.40500000000000	3.97750000000000	17.21000000000000	17.37000000000000	17.36000000000000	70.90500000000000	59.08000000000000	66.81500000000000	2.68250000000000	3.51500000000000	2.97250000000000	26.41250000000000	37.40500000000000	30.21250000000000	0.963093790684578	1	0.040000000000000	0.794186817036617	0	0.120000000000000	0.592597009518221	0	0.136000000000000
264	Kra Daadi	ARUNACHAL PRADESH	12	763	2015_c	64.39000000000000	39.82250000000000	39.82250000000000	2.20500000000000	3.17500000000000	6.26500000000000	33.40500000000000	57.00250000000000	41.40500000000000	27.71500000000000	21.05000000000000	23.86500000000000	1.26750000000000	1.96000000000000	1.55000000000000	46.01750000000000	26.99000000000000	49.58500000000000	8.04500000000000	33.71250000000000	33.38000000000000	1.15000000000000	1.98750000000000	1.57250000000000	15.80500000000000	14.30000000000000	15.04750000000000	10.340002633955743	1	0.001000000000000	7.964536566972876	1	0.009000000000000	0.115434185280418	0	0.294000000000000
265	Namsai	ARUNACHAL PRADESH	12	762	2014_c	89.99250000000001	91.84250000000000	91.84250000000000	2.42750000000000	2.88500000000000	2.67250000000000	7.58000000000000	5.27250000000000	5.13500000000000	65.70750000000000	75.29250000000000	70.56999999999999	3.83750000000000	4.00750000000000	3.91000000000000	30.45500000000000	20.70000000000000	25.52000000000000	52.46000000000000	55.34500000000000	54.06500000000000	0.24250000000000	0.25750000000000	0.25250000000000	47.29750000000000	44.39750000000000	45.68250000000000	0.049189401812748	1	0.004000000000000	6.354818895912338	1	0.003000000000000	4.628898345445426	1	0.007000000000000
266	Longding	ARUNACHAL PRADESH	12	761	2012_c	76.15500000000000	68.20999999999999	68.20999999999999	2.91750000000000	3.45000000000000	3.18250000000000	20.92750000000000	28.34000000000000	25.02750000000000	58.83750000000000	76.75250000000000	62.17000000000000	1.40000000000000	3.54500000000000	2.87250000000000	39.76250000000000	19.70250000000000	34.95750000000000	46.07750000000000	44.56000000000000	47.13750000000000	1.16500000000000	2.32000000000000	1.87250000000000	27.75750000000000	28.12000000000000	25.99000000000000	2.081035482671054	0	0.092000000000000	4.161620090732313	1	0.035000000000000	0.438859061616570	0	0.089000000000000
267	Upper Siang	ARUNACHAL PRADESH	12	252	2011_c	51.01500000000000	50.62250000000000	50.62250000000000	3.12750000000000	2.37000000000000	2.71000000000000	20.85750000000000	22.00750000000000	21.56750000000000	49.83250000000000	42.27000000000000	47.84000000000000	3.71500000000000	2.53750000000000	3.24750000000000	21.45250000000000	5.19250000000000	23.91250000000000	39.47250000000000	33.80000000000000	36.37750000000000	1.32000000000000	1.81750000000000	1.59250000000000	9.20750000000000	14.38250000000000	12.03000000000000	3.006621190141817	1	0.023000000000000	2.315931415154720	1	0.036000000000000	0.234043657049248	0	0.228000000000000
268	Lower Siang	ARUNACHAL PRADESH	12	779	2018	93.95250000000000	93.26250000000000	93.26250000000000	1.63750000000000	2.57750000000000	2.21750000000000	4.41000000000000	4.16000000000000	4.13500000000000	76.92500000000000	71.81999999999999	74.44250000000000	3.59500000000000	4.08000000000000	3.74500000000000	19.48000000000000	24.10000000000000	21.81250000000000	54.51750000000000	54.21250000000000	54.30500000000000	0.80750000000000	0.81750000000000	0.81250000000000	44.67500000000000	44.97000000000000	44.88250000000000	-0.243226562652929	3	0.004000000000000	3.513683891987874	1	0.005000000000000	1.976334725260097	0	0.060000000000000
269	Upper Dibang Valley	ARUNACHAL PRADESH	12	257	2011_c	31.52250000000000	35.74500000000000	35.74500000000000	2.00250000000000	1.14000000000000	1.59250000000000	16.47500000000000	13.11500000000000	14.90750000000000	32.12250000000000	39.56250000000000	34.52000000000000	2.41250000000000	2.47250000000000	2.58500000000000	15.46500000000000	7.96500000000000	12.89500000000000	42.01000000000000	38.91500000000000	40.46750000000000	1.17250000000000	1.12000000000000	1.52750000000000	6.81750000000000	9.96500000000000	8.00500000000000	1.637686831871114	0	0.079000000000000	0.985133582394221	0	0.081000000000000	0.651279919826245	0	0.230000000000000
270	Lower Dibang Valley	ARUNACHAL PRADESH	12	258	2011_c	66.43750000000000	90.33250000000000	90.33250000000000	4.79750000000000	4.36500000000000	4.56000000000000	3.76500000000000	5.30250000000000	4.57500000000000	90.70250000000000	89.18000000000001	89.93500000000000	3.64500000000000	4.55250000000000	4.08750000000000	5.65250000000000	6.26750000000000	5.97750000000000	49.85250000000000	56.92500000000000	55.45500000000000	6.27750000000000	2.37000000000000	4.32250000000000	18.87000000000000	15.70500000000000	15.22250000000000	-0.171476448327500	3	0.001000000000000	-0.151413440002386	3	0.001000000000000	-0.602852223733802	3	0.001000000000000
271	Siang	ARUNACHAL PRADESH	12	764	2015_c	0.00000000000000	0.00000000000000	0.00000000000000	0.00000000000000	0.00000000000000	0.00000000000000	0.00000000000000	0.00000000000000	0.00000000000000	0.00000000000000	0.00000000000000	0.00000000000000	0.00000000000000	0.00000000000000	0.00000000000000	0.00000000000000	0.00000000000000	0.00000000000000	0.00000000000000	0.00000000000000	0.00000000000000	0.00000000000000	0.00000000000000	0.00000000000000	0.00000000000000	0.00000000000000	0.00000000000000	-1.818350399502840	3	0.001000000000000	-2.296451128481899	3	0.001000000000000	-2.267466855037246	3	0.006000000000000
272	Shi Yomi	ARUNACHAL PRADESH	12	785	2018	0.00000000000000	0.00000000000000	0.00000000000000	0.00000000000000	0.00000000000000	0.00000000000000	0.00000000000000	0.00000000000000	0.00000000000000	0.00000000000000	0.00000000000000	0.00000000000000	0.00000000000000	0.00000000000000	0.00000000000000	0.00000000000000	0.00000000000000	0.00000000000000	0.00000000000000	0.00000000000000	0.00000000000000	0.00000000000000	0.00000000000000	0.00000000000000	0.00000000000000	0.00000000000000	0.00000000000000	-1.310940746820480	3	0.003000000000000	-2.580794680363039	3	0.001000000000000	0.985872159274806	0	0.145000000000000
273	Pakke Kessang	ARUNACHAL PRADESH	12	783	2018	0.00000000000000	0.00000000000000	0.00000000000000	0.00000000000000	0.00000000000000	0.00000000000000	0.00000000000000	0.00000000000000	0.00000000000000	0.00000000000000	0.00000000000000	0.00000000000000	0.00000000000000	0.00000000000000	0.00000000000000	0.00000000000000	0.00000000000000	0.00000000000000	0.00000000000000	0.00000000000000	0.00000000000000	0.00000000000000	0.00000000000000	0.00000000000000	0.00000000000000	0.00000000000000	0.00000000000000	-0.995762697124184	3	0.010000000000000	-0.970410539152921	3	0.021000000000000	-3.374402344305479	3	0.002000000000000
274	West Siang	ARUNACHAL PRADESH	12	250	2011_c	56.81750000000000	55.48750000000000	55.48750000000000	4.85250000000000	4.72500000000000	4.74500000000000	38.33000000000000	39.78750000000000	39.28250000000000	60.19000000000000	54.00500000000000	56.93750000000000	5.47000000000000	5.99750000000000	5.78250000000000	34.34000000000000	39.99750000000000	37.28000000000000	49.02500000000000	39.22500000000000	43.83500000000000	17.46750000000000	16.66500000000000	17.40250000000000	33.50750000000000	44.11000000000000	38.76250000000000	-0.833056351660368	0	0.469000000000000	7.087884320857213	1	0.009000000000000	-1.302852572313682	0	0.096000000000000
275	Lepa Rada	ARUNACHAL PRADESH	12	784	2018	46.13000000000000	47.06250000000000	47.06250000000000	1.85000000000000	1.91000000000000	1.88250000000000	2.02000000000000	1.02750000000000	1.49250000000000	47.10250000000000	48.30500000000000	47.72250000000000	2.06250000000000	1.69500000000000	2.14250000000000	0.83500000000000	0.00000000000000	0.13500000000000	29.81000000000000	37.91500000000000	33.36250000000000	0.14250000000000	0.04750000000000	0.09500000000000	20.04750000000000	12.03750000000000	16.54250000000000	0.058740767119226	0	0.354000000000000	-1.708468675337083	3	0.044000000000000	-0.713173250951292	3	0.015000000000000
276	Kamle	ARUNACHAL PRADESH	12	778	2018	94.87000000000000	94.68000000000001	94.68000000000001	0.42500000000000	1.45250000000000	0.49500000000000	4.70500000000000	3.86750000000000	4.26500000000000	96.06500000000000	95.07250000000001	95.54750000000000	0.60250000000000	0.60250000000000	0.60250000000000	3.33250000000000	4.32500000000000	3.85000000000000	80.59500000000000	70.37000000000000	79.39000000000000	2.22500000000000	2.48500000000000	3.74500000000000	17.18000000000000	27.14500000000000	16.86500000000000	-0.155313640628336	3	0.008000000000000	-0.720687167032272	3	0.001000000000000	0.010037195000511	0	0.470000000000000
277	Mon	NAGALAND	13	261	2011_c	78.12500000000000	69.07750000000000	69.07750000000000	1.47000000000000	2.25500000000000	1.89250000000000	20.40500000000000	28.66750000000000	24.93500000000000	73.97750000000001	74.20999999999999	74.12500000000000	1.34250000000000	1.63250000000000	1.48250000000000	24.68000000000000	24.15750000000000	24.39250000000000	64.58000000000000	62.48250000000000	64.84750000000000	3.09500000000000	5.08500000000000	4.22500000000000	32.32500000000000	32.43250000000000	30.92750000000000	3.123954193273113	1	0.031000000000000	3.015959460296889	1	0.012000000000000	0.728603279399601	0	0.108000000000000
278	Longleng	NAGALAND	13	268	2011_c	72.38750000000000	69.05249999999999	69.05249999999999	0.27750000000000	0.36250000000000	0.32000000000000	2.33500000000000	30.58500000000000	27.61750000000000	72.05249999999999	75.17500000000000	73.57500000000000	1.08500000000000	1.08250000000000	1.08500000000000	1.86250000000000	23.74250000000000	25.34000000000000	61.26500000000000	35.53000000000000	60.92000000000000	1.98500000000000	1.14500000000000	1.59000000000000	11.75000000000000	13.32500000000000	12.49000000000000	3.040077824945212	0	0.060000000000000	1.376588020139864	0	0.152000000000000	-0.640142933733651	3	0.035000000000000
279	Mokokchung	NAGALAND	13	262	2011_c	82.07500000000000	80.81500000000000	80.81500000000000	0.84000000000000	2.43000000000000	1.72500000000000	17.08500000000000	16.75500000000000	16.83500000000000	82.00250000000000	90.03749999999999	86.77000000000000	2.29000000000000	2.94000000000000	2.66250000000000	15.70750000000000	7.02250000000000	10.56750000000000	62.88750000000000	64.68000000000001	65.77000000000000	9.63500000000000	5.55750000000000	8.09250000000000	27.47750000000000	29.76250000000000	26.13750000000000	1.764944368966538	1	0.024000000000000	0.608518014473484	1	0.017000000000000	0.666875295584830	1	0.013000000000000
280	Tuensang	NAGALAND	13	267	2011_c	96.37500000000000	95.18000000000001	95.18000000000001	1.22500000000000	2.49250000000000	1.43250000000000	2.40000000000000	2.32750000000000	2.36250000000000	80.04000000000001	76.41500000000001	79.31500000000000	10.05000000000000	12.76750000000000	14.13500000000000	9.91000000000000	10.81750000000000	6.55000000000000	46.02500000000000	60.14000000000000	54.75000000000000	8.08250000000000	15.78000000000000	12.75750000000000	45.89250000000000	24.08000000000000	32.49250000000000	-0.653666245466095	3	0.006000000000000	0.029862637512651	1	0.010000000000000	0.309205123937233	0	0.289000000000000
281	Kiphire	NAGALAND	13	269	2011_c	95.74250000000001	95.63000000000000	95.63000000000000	1.66250000000000	1.68000000000000	1.67000000000000	2.59500000000000	2.69000000000000	2.64500000000000	84.14250000000000	89.99750000000000	88.01000000000001	14.26000000000000	6.68000000000000	9.53250000000000	1.59750000000000	3.32250000000000	2.45750000000000	54.65750000000000	78.43000000000001	77.63249999999999	8.66750000000000	1.40250000000000	10.03750000000000	11.67500000000000	20.16750000000000	12.33000000000000	-0.124395648828329	0	0.200000000000000	-1.024486669284659	3	0.012000000000000	-0.920258301295948	3	0.027000000000000
282	Peren	NAGALAND	13	271	2011_c	73.22750000000001	68.56000000000000	68.56000000000000	6.93250000000000	11.55750000000000	9.30000000000000	19.84000000000000	19.88250000000000	20.66250000000000	77.99250000000001	78.59750000000000	82.27750000000000	3.08250000000000	6.51000000000000	3.20750000000000	18.92500000000000	14.89250000000000	14.51500000000000	28.43000000000000	65.00000000000000	53.47250000000000	16.18750000000000	9.19750000000000	12.22250000000000	55.38250000000000	25.80250000000000	34.30500000000000	1.545137266700409	0	0.055000000000000	-0.411729206644655	0	0.172000000000000	1.077060900424348	0	0.064000000000000
283	Wokha	NAGALAND	13	264	2011_c	78.26250000000000	71.54750000000000	71.54750000000000	0.85750000000000	1.43750000000000	1.20000000000000	20.88000000000000	27.01500000000000	24.46750000000000	72.77249999999999	64.65750000000000	68.16249999999999	0.81000000000000	1.55750000000000	1.26750000000000	26.41750000000000	33.78500000000000	30.57000000000000	42.28750000000000	42.24750000000000	42.12750000000000	6.06250000000000	9.05250000000000	7.51500000000000	51.65000000000000	48.70000000000000	50.35750000000000	1.318667131140567	0	0.134000000000000	0.870598973984685	0	0.245000000000000	1.634415388833517	0	0.108000000000000
284	Zunheboto	NAGALAND	13	263	2011_c	83.51500000000000	86.74750000000000	86.74750000000000	0.02000000000000	0.03500000000000	0.02750000000000	16.46500000000000	13.21750000000000	14.54000000000000	69.04250000000000	79.18750000000000	77.63249999999999	0.05250000000000	0.06000000000000	0.05750000000000	30.90500000000000	20.75250000000000	22.31000000000000	39.83750000000000	59.11750000000000	49.45750000000000	0.04750000000000	0.24250000000000	0.13750000000000	10.11500000000000	15.64000000000000	25.40500000000000	0.974934342464062	0	0.062000000000000	2.501325039773936	1	0.006000000000000	0.743068851980668	1	0.006000000000000
285	Phek	NAGALAND	13	266	2011_c	94.92500000000000	92.21500000000000	92.21500000000000	0.21000000000000	0.43500000000000	0.32750000000000	4.86500000000000	7.35000000000000	5.90500000000000	72.65500000000000	53.82500000000000	65.07500000000000	0.35500000000000	0.62500000000000	0.49000000000000	26.99000000000000	45.55000000000000	34.43500000000000	65.71750000000000	48.70500000000000	59.30000000000000	1.95000000000000	2.81500000000000	2.36750000000000	32.33250000000000	48.48000000000000	38.33250000000000	0.067654342680392	0	0.126000000000000	0.943427160946519	0	0.228000000000000	0.310547963052486	0	0.361000000000000
286	Kohima	NAGALAND	13	270	2011_c	91.39000000000000	89.83750000000001	89.83750000000001	0.53250000000000	2.72750000000000	0.90500000000000	8.07750000000000	7.43500000000000	7.64500000000000	91.02750000000000	89.65750000000000	90.90250000000000	1.70500000000000	3.37000000000000	2.09000000000000	7.26750000000000	6.97250000000000	7.00750000000000	66.23500000000000	70.04250000000000	67.47499999999999	6.73250000000000	8.00000000000000	7.54250000000000	27.03250000000000	21.95750000000000	24.98250000000000	0.455337341032376	1	0.009000000000000	0.133554759620633	1	0.003000000000000	0.764534001894507	1	0.002000000000000
287	Dimapur	NAGALAND	13	265	2011_c	92.08499999999999	90.37500000000000	90.37500000000000	2.94750000000000	4.09500000000000	3.46500000000000	4.96750000000000	5.53000000000000	5.26750000000000	91.99250000000001	90.30500000000001	91.50250000000000	3.38250000000000	4.62250000000000	3.64250000000000	4.62500000000000	5.07250000000000	4.85500000000000	79.30000000000000	73.10750000000000	75.95250000000000	10.37000000000000	10.57250000000000	10.42750000000000	10.33000000000000	16.32000000000000	13.62000000000000	0.041934093079686	1	0.038000000000000	-0.135170228218413	0	0.081000000000000	-0.893310552443085	3	0.001000000000000
288	Kamjong	MANIPUR	14	770	2016_c	94.08250000000000	94.92749999999999	94.92749999999999	0.07250000000000	0.08500000000000	0.07750000000000	5.84500000000000	4.98750000000000	5.41000000000000	96.63750000000000	97.44000000000000	97.03500000000000	0.04500000000000	0.05750000000000	0.05000000000000	3.31750000000000	2.50250000000000	2.91500000000000	70.05750000000000	95.31250000000000	95.62250000000000	0.10750000000000	0.15750000000000	0.13250000000000	4.83500000000000	4.53000000000000	4.24500000000000	0.062101975718522	0	0.092000000000000	-0.006592359054544	0	0.375000000000000	0.529968661372275	0	0.277000000000000
289	Senapati	MANIPUR	14	272	2011_c	91.74750000000000	89.34000000000000	89.34000000000000	0.16500000000000	0.57500000000000	0.38000000000000	8.08750000000000	10.08500000000000	9.14000000000000	90.91000000000000	96.61000000000000	94.65750000000000	0.00000000000000	0.70750000000000	0.25000000000000	9.09000000000000	2.68250000000000	5.09250000000000	73.03500000000000	66.71750000000000	69.19000000000000	0.88500000000000	1.04000000000000	0.96750000000000	26.08000000000000	32.24250000000000	29.84250000000000	0.690207534745531	1	0.018000000000000	-0.110574267791833	0	0.084000000000000	0.748437368806338	0	0.057000000000000
290	Tamenglong	MANIPUR	14	273	2011_c	75.14000000000000	72.92000000000000	72.92000000000000	0.00000000000000	0.00000000000000	0.00000000000000	24.86000000000000	2.08000000000000	26.08000000000000	75.00000000000000	75.00000000000000	75.00000000000000	0.00000000000000	0.00000000000000	0.00000000000000	0.00000000000000	0.00000000000000	0.00000000000000	49.26250000000000	76.84000000000000	75.75749999999999	0.00000000000000	0.00000000000000	0.00000000000000	25.73750000000000	23.16000000000000	24.24250000000000	3.707833383590217	1	0.008000000000000	-0.251800032196118	0	0.189000000000000	0.336486565375321	1	0.045000000000000
291	Imphal West	MANIPUR	14	277	2011_c	98.81250000000000	98.77000000000000	98.77000000000000	0.10250000000000	0.08750000000000	0.09500000000000	1.08500000000000	1.14250000000000	1.11500000000000	98.69250000000000	98.23750000000000	98.46500000000000	0.17250000000000	0.22750000000000	0.21500000000000	1.13500000000000	1.53500000000000	1.32000000000000	100.00000000000000	100.00000000000000	100.00000000000000	0.00000000000000	0.00000000000000	0.00000000000000	0.00000000000000	0.00000000000000	0.00000000000000	-0.209306715114043	0	0.184000000000000	0.109894913875154	0	0.405000000000000	-0.198265266231965	0	0.404000000000000
292	Kakching	MANIPUR	14	768	2016_c	95.79500000000000	91.02249999999999	91.02249999999999	0.57500000000000	1.25750000000000	0.93750000000000	3.63000000000000	7.72000000000000	5.74250000000000	95.36250000000000	98.71250000000001	98.07750000000000	0.01500000000000	0.01500000000000	0.01500000000000	4.62250000000000	1.27250000000000	1.90750000000000	81.55500000000001	79.88249999999999	80.70250000000000	0.01500000000000	0.00500000000000	0.01000000000000	18.43000000000000	20.11250000000000	19.28750000000000	0.084823335435505	0	0.057000000000000	-0.043372317981966	0	0.371000000000000	-0.000743804697962	0	0.412000000000000
293	Bishnupur	MANIPUR	14	275	2011_c	84.65250000000000	86.60500000000000	86.60500000000000	0.78000000000000	0.76250000000000	0.77500000000000	14.56750000000000	12.63250000000000	13.61000000000000	89.73500000000000	91.76500000000000	90.72250000000000	0.09750000000000	0.08000000000000	0.09000000000000	10.16750000000000	8.15500000000000	9.18750000000000	71.48750000000000	70.59000000000000	71.04250000000000	0.00000000000000	0.02000000000000	0.01000000000000	28.51250000000000	29.39000000000000	28.94750000000000	1.437415141026801	1	0.021000000000000	0.186368638618553	0	0.147000000000000	-0.198700228519127	0	0.337000000000000
294	Chandel	MANIPUR	14	280	2011_c	86.97000000000000	86.07250000000001	86.07250000000001	0.00500000000000	0.00000000000000	0.00250000000000	13.02500000000000	13.92750000000000	13.47250000000000	100.00000000000000	96.82750000000000	100.00000000000000	0.00000000000000	0.00000000000000	0.00000000000000	0.00000000000000	3.17250000000000	0.00000000000000	83.69000000000000	98.28000000000000	93.63249999999999	0.06250000000000	1.04250000000000	0.76750000000000	16.24750000000000	0.67750000000000	5.60000000000000	1.144015404141956	0	0.070000000000000	-0.386359631353477	0	0.174000000000000	-0.582719491045820	0	0.224000000000000
295	Churachandpur	MANIPUR	14	274	2011_c	87.98999999999999	88.21750000000000	88.21750000000000	0.05750000000000	0.21000000000000	0.13750000000000	11.95250000000000	11.57250000000000	11.75500000000000	80.42749999999999	80.80249999999999	80.64749999999999	0.09750000000000	0.11000000000000	0.10250000000000	19.47500000000000	19.08750000000000	19.25000000000000	61.38750000000000	62.21750000000000	61.79750000000000	0.89500000000000	0.73250000000000	0.80750000000000	37.71750000000000	37.05000000000000	37.39500000000000	1.751110226713609	1	0.001000000000000	0.411749729072564	0	0.219000000000000	-0.857973223921186	0	0.149000000000000
296	Imphal East	MANIPUR	14	278	2011_c	94.36499999999999	95.16750000000000	95.16750000000000	0.55250000000000	0.60000000000000	0.65500000000000	5.08250000000000	4.23250000000000	4.25250000000000	95.88249999999999	93.81999999999999	95.16500000000001	0.57250000000000	0.46500000000000	0.35250000000000	3.54500000000000	5.71500000000000	4.48250000000000	91.18500000000000	96.25000000000000	93.77750000000000	0.11250000000000	0.11500000000000	0.15500000000000	8.70250000000000	3.63500000000000	6.06750000000000	-0.003918908418283	0	0.342000000000000	0.085556757940690	0	0.337000000000000	0.496653312204643	0	0.276000000000000
297	Jiribam	MANIPUR	14	766	2016_c	89.83750000000001	91.14000000000000	91.14000000000000	1.40000000000000	1.69750000000000	1.56000000000000	8.76250000000000	7.16250000000000	7.91750000000000	93.67749999999999	90.05000000000000	91.80249999999999	0.18500000000000	0.41000000000000	0.35500000000000	6.13750000000000	9.54000000000000	7.84250000000000	72.78749999999999	72.94499999999999	73.73000000000000	1.33250000000000	1.35000000000000	1.34750000000000	25.88000000000000	25.70500000000000	24.92250000000000	0.971521575419578	1	0.002000000000000	0.038966541320933	0	0.298000000000000	-0.028331668084126	0	0.498000000000000
298	Kangpokpi	MANIPUR	14	767	2016_c	88.99750000000000	89.97250000000000	89.97250000000000	0.36000000000000	0.47750000000000	0.42000000000000	10.64250000000000	9.55000000000000	9.72500000000000	92.95250000000000	89.91750000000000	92.64749999999999	0.16000000000000	0.85500000000000	0.70250000000000	6.88750000000000	9.22750000000000	6.65000000000000	75.80249999999999	74.07750000000000	76.58499999999999	0.22500000000000	1.02250000000000	0.64750000000000	23.97250000000000	24.90000000000000	22.76750000000000	0.755073244428638	1	0.002000000000000	-0.001288687948400	0	0.479000000000000	-0.160038662638807	0	0.084000000000000
299	Thoubal	MANIPUR	14	276	2011_c	94.63500000000001	95.28250000000000	95.28250000000000	0.15250000000000	0.19750000000000	0.17750000000000	5.21250000000000	4.52000000000000	4.87000000000000	96.09500000000000	96.35750000000000	96.33750000000001	0.08000000000000	0.08250000000000	0.05250000000000	3.82500000000000	3.56000000000000	3.61000000000000	76.84500000000000	75.22250000000000	75.90750000000000	0.17500000000000	0.05500000000000	0.11500000000000	22.98000000000000	24.72250000000000	23.97750000000000	-0.005213228541295	0	0.189000000000000	0.091987558659871	0	0.322000000000000	-0.342715626932161	0	0.053000000000000
300	Tengnoupal	MANIPUR	14	769	2016_c	84.06999999999999	80.57750000000000	80.57750000000000	0.44750000000000	0.41250000000000	0.42750000000000	15.48250000000000	19.01000000000000	17.25250000000000	89.35500000000000	88.04000000000001	91.34250000000000	0.15500000000000	0.61500000000000	0.40000000000000	10.49000000000000	11.34500000000000	8.25750000000000	74.86000000000000	86.07750000000000	86.65500000000000	0.04750000000000	0.00000000000000	0.02250000000000	25.09250000000000	13.92250000000000	13.32250000000000	0.718562783364263	0	0.169000000000000	-0.111528546165245	0	0.138000000000000	0.247501461305346	0	0.179000000000000
301	Ukhrul	MANIPUR	14	279	2011_c	41.78500000000000	41.00750000000000	41.00750000000000	0.00000000000000	0.03500000000000	0.01750000000000	8.21500000000000	8.95750000000000	8.60000000000000	20.00000000000000	20.63750000000000	20.34500000000000	0.07250000000000	0.06250000000000	0.06750000000000	4.92750000000000	4.30000000000000	4.58750000000000	14.43750000000000	12.95000000000000	13.66000000000000	0.00000000000000	0.00000000000000	0.00000000000000	10.56250000000000	12.05000000000000	11.34000000000000	0.190417000921018	0	0.194000000000000	-0.187873007287984	0	0.069000000000000	-0.374880165183715	0	0.161000000000000
302	Noney	MANIPUR	14	771	2016_c	60.05250000000000	63.72000000000000	63.72000000000000	0.25750000000000	1.61000000000000	0.92500000000000	39.69000000000000	34.67000000000000	37.40250000000000	54.44500000000000	52.36500000000000	52.84250000000000	0.45500000000000	0.56750000000000	0.51000000000000	20.10000000000000	22.06750000000000	21.64750000000000	65.39500000000000	66.72499999999999	67.22000000000000	3.05000000000000	1.19000000000000	0.97250000000000	6.55500000000000	7.08500000000000	6.80750000000000	6.301587287983902	1	0.012000000000000	0.578033126319368	0	0.220000000000000	-0.767335062525078	0	0.078000000000000
303	Pherzawl	MANIPUR	14	772	2016_c	55.18250000000000	58.28750000000000	58.28750000000000	0.00000000000000	0.00000000000000	0.00000000000000	19.81750000000000	16.71250000000000	18.05750000000000	42.96250000000000	40.65750000000000	41.74500000000000	0.00000000000000	0.00000000000000	0.00000000000000	7.03750000000000	9.34250000000000	8.25500000000000	11.61750000000000	12.98000000000000	12.27000000000000	0.00000000000000	0.00000000000000	0.00000000000000	13.38250000000000	12.02000000000000	12.73000000000000	2.682519325401435	1	0.020000000000000	0.205469309151011	0	0.070000000000000	-0.394873549365364	0	0.120000000000000
304	Kolasib	MIZORAM	15	282	2011_c	69.06750000000000	64.14500000000000	64.14500000000000	0.07750000000000	0.10500000000000	0.09250000000000	5.85500000000000	10.75000000000000	6.91250000000000	71.54250000000000	67.95750000000000	69.38000000000000	0.02000000000000	0.04000000000000	0.03000000000000	3.43750000000000	7.00250000000000	5.59000000000000	66.93250000000000	65.74500000000000	66.34250000000000	1.25250000000000	2.04500000000000	1.64500000000000	6.81500000000000	7.21000000000000	7.01250000000000	0.532701146841453	1	0.014000000000000	-0.034945260315345	0	0.242000000000000	-0.826625552356257	0	0.137000000000000
305	Mamit	MIZORAM	15	281	2011_c	52.92750000000000	75.95250000000000	75.95250000000000	0.12750000000000	0.16250000000000	0.14500000000000	46.94500000000000	23.88500000000000	41.88750000000000	49.70750000000000	53.05750000000000	53.05250000000000	0.11750000000000	0.31250000000000	0.22000000000000	25.17500000000000	21.63000000000000	21.72750000000000	13.20000000000000	11.95250000000000	12.54250000000000	1.44750000000000	1.29750000000000	1.36750000000000	10.35250000000000	11.75000000000000	11.09000000000000	0.828468086498269	0	0.300000000000000	0.170756463960967	0	0.367000000000000	-0.862464068634775	3	0.029000000000000
306	Serchhip	MIZORAM	15	285	2011_c	58.24000000000000	42.29000000000000	42.29000000000000	0.90250000000000	0.90250000000000	0.90250000000000	15.85750000000000	6.80750000000000	11.47500000000000	55.96750000000000	68.08000000000000	89.54500000000000	0.28250000000000	1.04000000000000	0.84000000000000	18.75000000000000	5.88000000000000	9.61500000000000	54.56250000000000	74.21500000000000	78.98750000000000	3.34500000000000	3.56000000000000	3.45000000000000	17.09250000000000	22.22500000000000	17.56250000000000	1.368380017291246	0	0.078000000000000	0.667702808712663	0	0.088000000000000	-0.196172074884122	0	0.108000000000000
307	Saiha	MIZORAM	15	288	2011_c	74.07500000000000	74.15500000000000	74.15500000000000	0.00000000000000	0.00000000000000	0.00000000000000	0.92500000000000	0.84500000000000	0.88250000000000	66.66750000000000	75.00000000000000	75.00000000000000	0.00000000000000	0.00000000000000	0.00000000000000	8.33250000000000	0.00000000000000	0.00000000000000	53.80750000000000	40.74000000000000	47.27750000000000	13.10250000000000	0.37750000000000	6.74250000000000	8.09000000000000	8.88250000000000	20.98000000000000	-0.696624317905180	0	0.089000000000000	0.575646514619834	0	0.230000000000000	-0.207179168045296	0	0.128000000000000
308	Lawngtlai	MIZORAM	15	287	2011_c	39.59000000000000	33.38500000000000	33.38500000000000	0.17500000000000	0.18750000000000	0.18250000000000	10.23500000000000	16.42750000000000	13.35750000000000	48.78250000000000	48.07750000000000	48.39750000000000	0.28000000000000	0.31500000000000	0.29750000000000	0.93750000000000	1.60750000000000	1.30500000000000	39.84500000000000	39.52250000000000	39.66500000000000	2.38250000000000	2.45750000000000	2.42500000000000	7.77250000000000	8.02000000000000	7.91000000000000	-0.696624317905180	0	0.246000000000000	0.575646514619834	0	0.051000000000000	-0.207179168045296	0	0.380000000000000
309	North Tripura	TRIPURA	16	292	2011_c	94.07500000000000	93.63000000000000	93.63000000000000	0.66250000000000	0.79750000000000	0.73250000000000	5.26250000000000	5.57250000000000	5.41750000000000	93.45000000000000	91.47000000000000	92.45750000000000	0.32250000000000	0.43000000000000	0.38000000000000	6.22750000000000	8.10000000000000	7.16250000000000	63.48750000000000	63.21750000000000	63.33750000000000	5.55000000000000	4.72500000000000	5.16500000000000	30.96250000000000	32.05750000000000	31.49750000000000	0.071819107485843	1	0.037000000000000	0.065795516751054	0	0.107000000000000	1.167049736781870	1	0.044000000000000
310	Dhalai	TRIPURA	16	291	2011_c	98.23000000000000	98.18750000000000	98.18750000000000	0.76750000000000	0.76000000000000	0.76500000000000	1.00250000000000	1.05250000000000	1.02500000000000	94.28250000000000	92.39500000000000	93.31250000000000	1.29750000000000	1.68500000000000	1.49250000000000	4.42000000000000	5.92000000000000	5.19500000000000	69.13750000000000	68.45750000000000	69.01250000000000	4.07750000000000	5.06750000000000	4.32750000000000	26.78500000000000	26.47500000000000	26.66000000000000	0.023527087771492	0	0.412000000000000	0.047622398503000	0	0.304000000000000	0.742874477876248	1	0.026000000000000
311	Sipahijala	TRIPURA	16	707	update2014	96.61750000000001	95.43750000000000	95.43750000000000	1.38500000000000	1.49000000000000	1.44000000000000	1.99750000000000	3.07250000000000	2.55750000000000	95.63750000000000	96.77249999999999	96.22750000000001	1.28000000000000	0.20750000000000	1.19000000000000	3.08250000000000	3.02000000000000	2.58250000000000	62.21750000000000	59.61500000000000	60.85000000000000	12.73250000000000	14.44250000000000	13.60000000000000	25.05000000000000	25.94250000000000	25.55000000000000	0.151140552248497	0	0.131000000000000	0.291491910459312	0	0.071000000000000	0.218058967739239	0	0.254000000000000
312	Gomati	TRIPURA	16	709	update2014	96.63500000000001	97.58499999999999	97.58499999999999	0.38000000000000	0.35000000000000	0.36500000000000	2.98500000000000	2.06500000000000	2.52500000000000	97.50500000000000	96.84250000000000	97.26750000000000	0.27000000000000	0.04750000000000	0.05750000000000	2.22500000000000	3.11000000000000	2.67500000000000	64.56999999999999	63.30250000000000	63.96750000000000	8.42250000000000	8.03500000000000	8.22000000000000	27.00750000000000	28.66250000000000	27.81250000000000	0.147533423984081	0	0.175000000000000	0.227036461171993	0	0.175000000000000	0.479678881922213	0	0.130000000000000
313	Khowai	TRIPURA	16	708	update2014	99.15250000000000	93.47750000000001	93.47750000000001	0.00000000000000	0.00000000000000	0.00000000000000	0.84750000000000	6.52250000000000	4.09250000000000	98.41750000000000	99.16500000000001	98.95750000000000	0.00000000000000	0.00000000000000	0.00000000000000	1.58250000000000	0.83500000000000	1.04250000000000	73.63750000000000	68.69499999999999	71.07500000000000	3.39750000000000	4.72500000000000	4.37750000000000	22.96500000000000	26.58000000000000	24.54750000000000	0.058454541187787	0	0.097000000000000	0.319607912193136	0	0.140000000000000	0.267637982677762	0	0.163000000000000
314	West Tripura	TRIPURA	16	289	2011_c	98.99750000000000	99.33250000000000	99.33250000000000	0.15000000000000	0.11000000000000	0.16000000000000	0.85250000000000	0.55750000000000	0.60250000000000	98.41750000000000	97.71500000000000	98.06250000000000	0.19250000000000	0.44500000000000	0.32250000000000	1.39000000000000	1.84000000000000	1.61500000000000	76.55500000000001	73.56999999999999	75.06250000000000	7.88000000000000	9.67750000000000	8.76750000000000	15.56500000000000	16.75250000000000	16.17000000000000	0.145647248634739	0	0.497000000000000	0.387263057955523	0	0.162000000000000	-0.184631387866792	0	0.203000000000000
315	South Tripura	TRIPURA	16	290	2011_c	99.44750000000001	98.91249999999999	98.91249999999999	0.00000000000000	0.00000000000000	0.00000000000000	0.55250000000000	1.08750000000000	0.30250000000000	97.21750000000000	96.68250000000000	97.05500000000001	0.00000000000000	0.00000000000000	0.00000000000000	2.78250000000000	3.31750000000000	2.94500000000000	66.94499999999999	66.26500000000000	66.56999999999999	10.62000000000000	12.96250000000000	11.84000000000000	22.43500000000000	20.77250000000000	21.59000000000000	0.229968687481689	0	0.365000000000000	0.229612163423959	0	0.233000000000000	0.184095776844364	0	0.143000000000000
316	Unokoti	TRIPURA	16	710	update2014	92.94000000000000	92.80750000000000	92.80750000000000	0.47000000000000	0.47000000000000	0.47000000000000	6.59000000000000	6.72250000000000	6.65750000000000	95.54500000000000	92.26000000000001	93.93250000000000	0.42250000000000	0.33750000000000	0.37500000000000	4.03250000000000	7.40250000000000	5.69250000000000	58.59250000000000	59.12750000000000	58.77000000000000	10.33000000000000	9.14500000000000	9.80250000000000	31.07750000000000	31.72750000000000	31.42750000000000	-0.059990814567248	0	0.475000000000000	0.002629246046514	0	0.404000000000000	1.251358239954133	0	0.096000000000000
317	Ribhoi	MEGHALAYA	17	297	2011_c	92.70250000000000	93.02249999999999	93.02249999999999	1.62750000000000	2.38250000000000	2.01750000000000	5.67000000000000	4.59500000000000	5.09250000000000	92.81000000000000	90.74500000000000	92.65500000000000	1.45500000000000	3.68250000000000	2.14250000000000	5.73500000000000	5.57250000000000	5.20250000000000	59.14500000000000	55.13750000000000	57.06250000000000	6.98500000000000	6.70500000000000	6.83750000000000	33.87000000000000	38.15750000000000	36.10000000000000	0.006645258783556	0	0.159000000000000	-0.057629505396975	0	0.147000000000000	1.563180078311670	1	0.010000000000000
318	West Khasi Hills	MEGHALAYA	17	296	2011_c	66.25500000000000	87.19499999999999	87.19499999999999	0.95000000000000	1.50000000000000	1.22750000000000	7.79500000000000	11.30500000000000	26.27000000000000	59.85750000000000	77.67500000000000	68.17000000000000	3.54500000000000	3.17750000000000	3.36500000000000	36.59750000000000	19.14750000000000	28.46500000000000	15.96500000000000	21.51750000000000	45.65500000000000	2.59750000000000	2.96000000000000	2.75750000000000	6.43750000000000	25.52250000000000	26.58750000000000	1.558971358930088	0	0.108000000000000	1.533183526709270	0	0.088000000000000	0.782072589495338	1	0.006000000000000
319	East Jaintia Hills	MEGHALAYA	17	714	update2014	83.40000000000001	85.70750000000000	85.70750000000000	0.99250000000000	1.89500000000000	1.41250000000000	15.60750000000000	12.39750000000000	14.17750000000000	74.82500000000000	60.67000000000000	68.26250000000000	1.11250000000000	1.37750000000000	1.40250000000000	24.06250000000000	37.95250000000000	30.33500000000000	52.42000000000000	43.96250000000000	47.59250000000000	1.08500000000000	2.45000000000000	1.84750000000000	46.49500000000000	53.58750000000000	50.56000000000000	0.115132121898268	0	0.314000000000000	0.916374072265479	0	0.255000000000000	2.708973060890184	0	0.082000000000000
320	East Khasi Hills	MEGHALAYA	17	298	2011_c	95.71750000000000	91.98000000000000	91.98000000000000	2.14500000000000	2.70250000000000	2.44000000000000	2.13750000000000	5.31750000000000	3.93000000000000	94.29750000000000	89.86000000000000	92.76000000000001	2.21250000000000	3.56750000000000	2.56500000000000	3.49000000000000	6.57250000000000	4.67500000000000	82.75250000000000	72.86499999999999	77.86000000000000	4.71750000000000	6.30250000000000	6.10000000000000	12.53000000000000	20.83250000000000	16.04000000000000	-0.106416274100316	0	0.083000000000000	-0.309784563682777	3	0.024000000000000	-0.128205377710431	0	0.202000000000000
321	South Garo Hills	MEGHALAYA	17	295	2011_c	94.05000000000000	95.01750000000000	95.01750000000000	0.26000000000000	0.32750000000000	0.29500000000000	5.69000000000000	4.65500000000000	4.44250000000000	77.44499999999999	81.70750000000000	79.78000000000000	1.38500000000000	0.98500000000000	1.56000000000000	21.17000000000000	17.30750000000000	18.66000000000000	40.51500000000000	43.34750000000000	41.42000000000000	4.60000000000000	6.38500000000000	5.28750000000000	54.88500000000000	50.26750000000000	53.29250000000000	-0.115054123252439	3	0.015000000000000	2.623519305516224	1	0.006000000000000	-0.198410006775594	0	0.493000000000000
322	West Garo Hills	MEGHALAYA	17	293	2011_c	95.28749999999999	94.68750000000000	94.68750000000000	1.64750000000000	2.20250000000000	1.91250000000000	3.06500000000000	3.11000000000000	3.08500000000000	88.19499999999999	83.20750000000000	85.51250000000000	2.12500000000000	2.36500000000000	2.23000000000000	9.68000000000000	14.42750000000000	12.25750000000000	76.63500000000001	75.03250000000000	75.70500000000000	3.92250000000000	3.79500000000000	3.83500000000000	19.44250000000000	21.17250000000000	20.46000000000000	-0.332784119049912	3	0.016000000000000	1.016343827225273	1	0.008000000000000	0.266429778880435	1	0.001000000000000
323	East Garo Hills	MEGHALAYA	17	294	2011_c	60.15750000000000	66.20500000000000	66.20500000000000	6.82750000000000	2.53000000000000	5.34250000000000	33.01500000000000	31.26500000000000	31.34500000000000	77.72750000000001	70.60250000000001	73.62500000000000	2.11750000000000	3.57000000000000	4.80750000000000	20.15500000000000	25.82750000000000	21.56750000000000	73.14500000000000	69.57250000000001	76.31250000000000	4.32750000000000	3.97750000000000	4.19500000000000	22.52750000000000	26.45000000000000	19.49250000000000	3.226685087067270	0	0.076000000000000	2.911169390762880	1	0.015000000000000	0.038919990179640	1	0.007000000000000
324	West Jaintia Hills	MEGHALAYA	17	299	2011_c	94.41000000000000	84.43500000000000	84.43500000000000	2.89000000000000	5.34250000000000	4.44750000000000	2.70000000000000	10.22250000000000	6.35000000000000	72.11750000000001	73.56500000000000	74.08000000000000	4.38500000000000	6.21000000000000	4.82750000000000	23.49750000000000	20.22500000000000	21.09250000000000	64.67749999999999	69.66500000000001	66.38750000000000	7.90500000000000	15.79500000000000	11.98250000000000	27.41750000000000	14.54000000000000	21.63000000000000	0.067096823432213	0	0.189000000000000	0.804234146809748	0	0.159000000000000	0.344268002609561	1	0.003000000000000
325	South West Khasi Hills	MEGHALAYA	17	713	update2014	72.92749999999999	69.62250000000000	69.62250000000000	0.32000000000000	0.41750000000000	0.37000000000000	1.75250000000000	4.96000000000000	2.35250000000000	59.59000000000000	73.83000000000000	86.30750000000000	2.90250000000000	0.49250000000000	2.11500000000000	12.50750000000000	25.67750000000000	11.57750000000000	15.45500000000000	40.55000000000000	40.50000000000000	1.50000000000000	1.32000000000000	1.41500000000000	8.04500000000000	8.13000000000000	8.08500000000000	-0.349710004294966	0	0.076000000000000	0.998789891518354	1	0.033000000000000	-1.475566864888527	3	0.024000000000000
326	North Garo Hills	MEGHALAYA	17	712	update2014	93.05750000000000	86.59999999999999	86.59999999999999	0.12250000000000	0.13250000000000	0.12750000000000	6.82000000000000	13.26750000000000	10.14000000000000	94.89749999999999	85.45250000000000	89.92500000000000	0.50000000000000	0.63250000000000	0.56250000000000	4.60250000000000	13.91500000000000	9.51250000000000	43.45000000000000	63.43000000000000	66.49750000000000	2.65500000000000	2.69250000000000	2.67500000000000	28.89500000000000	33.87750000000000	30.82750000000000	0.877425424594450	1	0.023000000000000	0.362072115218416	0	0.051000000000000	1.306992165591393	1	0.005000000000000
327	South West Garo Hills	MEGHALAYA	17	711	update2014	78.66249999999999	78.59000000000000	78.59000000000000	0.49750000000000	0.77750000000000	0.63750000000000	20.84000000000000	20.63250000000000	20.73500000000000	77.69250000000000	66.84999999999999	72.90250000000000	0.61250000000000	1.01000000000000	0.80750000000000	21.69500000000000	32.14000000000000	26.29000000000000	44.52250000000000	32.76500000000000	38.43500000000000	4.25750000000000	5.28000000000000	4.75750000000000	51.22000000000000	61.95500000000000	56.80750000000000	0.849645404428086	0	0.198000000000000	3.360737882308748	0	0.057000000000000	3.726296396950908	0	0.081000000000000
328	Tinsukia	ASSAM	18	309	2011_c	96.36000000000000	96.77000000000000	96.77000000000000	0.39500000000000	0.38500000000000	0.43000000000000	3.24500000000000	2.84500000000000	2.94750000000000	94.91000000000000	92.00000000000000	93.53749999999999	1.16000000000000	1.21750000000000	1.28250000000000	3.93000000000000	6.78250000000000	5.18000000000000	65.52249999999999	64.52500000000001	65.02000000000000	11.50750000000000	9.61250000000000	10.57250000000000	22.97000000000000	25.86250000000000	24.40750000000000	-0.463034808551721	3	0.001000000000000	-0.352961414646499	3	0.001000000000000	0.731650823001580	1	0.001000000000000
329	Dhemaji	ASSAM	18	308	2011_c	93.09500000000000	94.74250000000001	94.74250000000001	0.00000000000000	0.00000000000000	0.00000000000000	6.90500000000000	5.25750000000000	6.08750000000000	92.43500000000000	90.59999999999999	91.53000000000000	0.00000000000000	0.00000000000000	0.00000000000000	7.56500000000000	9.40000000000000	8.47000000000000	80.00749999999999	78.58499999999999	79.22000000000000	0.17500000000000	0.09500000000000	0.13500000000000	19.81750000000000	21.32000000000000	20.64500000000000	0.146145389919911	1	0.029000000000000	0.299657319750012	1	0.018000000000000	0.187266822547737	1	0.003000000000000
330	Dibrugarh	ASSAM	18	310	2011_c	96.63249999999999	95.90000000000001	95.90000000000001	0.44000000000000	0.49750000000000	0.47000000000000	2.92750000000000	3.60250000000000	3.27250000000000	97.95500000000000	96.02249999999999	97.20500000000000	0.44750000000000	1.43750000000000	0.74000000000000	1.59750000000000	2.54000000000000	2.05500000000000	71.03000000000000	70.22499999999999	70.64250000000000	4.55000000000000	5.17750000000000	4.85750000000000	24.42000000000000	24.59750000000000	24.50000000000000	-0.059327186623628	0	0.203000000000000	-0.333111849477484	0	0.059000000000000	0.203044176675804	0	0.120000000000000
331	Lakhimpur	ASSAM	18	307	2011_c	95.95000000000000	96.50000000000000	96.50000000000000	0.00750000000000	0.00000000000000	0.00250000000000	4.04250000000000	3.50000000000000	3.77000000000000	97.21250000000001	94.96250000000001	96.11000000000000	0.00250000000000	0.00250000000000	0.00250000000000	2.78500000000000	5.03500000000000	3.88750000000000	76.27500000000001	77.06500000000000	76.63249999999999	0.26750000000000	0.13500000000000	0.20750000000000	23.45750000000000	22.80000000000000	23.16000000000000	0.004169487510477	0	0.450000000000000	0.077675891363435	0	0.314000000000000	0.309057464227765	1	0.020000000000000
332	Sivasagar	ASSAM	18	311	2011_c	97.52000000000000	97.77249999999999	97.77249999999999	0.19500000000000	0.17750000000000	0.19000000000000	2.28500000000000	2.05000000000000	2.14500000000000	99.76500000000000	98.11499999999999	99.29750000000000	0.14000000000000	0.22250000000000	0.23750000000000	0.09500000000000	1.66250000000000	0.46500000000000	75.64749999999999	74.30500000000001	74.95999999999999	1.16000000000000	1.04250000000000	1.09750000000000	23.19250000000000	24.65250000000000	23.94250000000000	-0.393999196487656	3	0.025000000000000	-0.493213777343351	0	0.068000000000000	0.250369516995008	0	0.101000000000000
333	Jorhat	ASSAM	18	312	2011_c	97.28000000000000	97.21250000000001	97.21250000000001	0.16250000000000	0.21000000000000	0.18750000000000	2.55750000000000	2.57750000000000	2.56250000000000	97.37500000000000	96.69250000000000	97.04500000000000	0.54250000000000	0.44000000000000	0.47250000000000	2.08250000000000	2.86750000000000	2.48250000000000	71.33250000000000	73.17749999999999	72.26000000000001	1.65500000000000	1.33500000000000	1.49000000000000	27.01250000000000	25.48750000000000	26.25000000000000	-0.224703853501861	0	0.108000000000000	-0.191332753263398	0	0.194000000000000	0.765338106511024	1	0.019000000000000
334	Sonitpur	ASSAM	18	306	2011_c	94.79000000000001	94.01250000000000	94.01250000000000	0.14750000000000	0.22500000000000	0.18750000000000	5.06250000000000	5.76250000000000	5.41250000000000	99.17500000000000	96.75500000000000	98.45999999999999	0.38500000000000	0.14750000000000	0.29250000000000	0.44000000000000	3.09750000000000	1.24750000000000	55.48750000000000	61.67000000000000	58.37000000000000	3.21750000000000	2.17750000000000	2.74500000000000	41.29500000000000	36.15250000000000	38.88500000000000	-0.002530289706060	0	0.465000000000000	0.214133221231081	0	0.213000000000000	2.341537475195038	1	0.002000000000000
335	Golaghat	ASSAM	18	313	2011_c	96.48750000000000	96.25250000000000	96.25250000000000	0.64000000000000	0.80500000000000	0.72250000000000	2.87250000000000	2.94250000000000	2.91000000000000	95.24500000000000	93.08750000000001	94.38750000000000	2.16750000000000	2.34750000000000	2.28750000000000	2.58750000000000	4.56500000000000	3.32500000000000	64.90500000000000	64.84000000000000	64.87500000000000	6.19250000000000	5.60500000000000	5.91500000000000	28.90250000000000	29.55500000000000	29.21000000000000	-0.060209798885012	0	0.240000000000000	0.026215050492409	0	0.491000000000000	1.310814484204903	1	0.001000000000000
336	Udalguri	ASSAM	18	326	2011_c	95.56250000000000	95.14749999999999	95.14749999999999	0.01750000000000	0.03500000000000	0.02750000000000	4.42000000000000	4.81750000000000	4.62000000000000	97.09000000000000	95.81500000000000	96.48000000000000	0.01250000000000	0.02750000000000	0.02000000000000	2.89750000000000	4.15750000000000	3.50000000000000	59.83250000000000	59.99750000000000	59.92500000000000	3.57000000000000	3.40000000000000	3.49000000000000	36.59750000000000	36.60250000000000	36.58500000000000	-0.012278646115078	0	0.244000000000000	0.013023196333992	0	0.444000000000000	2.187995897251435	1	0.011000000000000
337	Chirang	ASSAM	18	320	2011_c	94.96250000000001	93.92250000000000	93.92250000000000	0.11500000000000	0.17000000000000	0.14250000000000	4.92250000000000	5.90750000000000	5.42000000000000	97.29500000000000	94.29500000000000	96.02000000000000	0.44000000000000	0.37750000000000	0.35500000000000	2.26500000000000	5.32750000000000	3.62500000000000	47.03500000000000	52.31500000000000	49.50000000000000	7.90750000000000	6.66000000000000	7.33500000000000	45.05750000000000	41.02500000000000	43.16500000000000	-0.004375247412047	0	0.431000000000000	0.162476939372165	0	0.168000000000000	2.891712622797343	1	0.016000000000000
338	Baksa	ASSAM	18	324	2011_c	95.14500000000000	93.78250000000000	93.78250000000000	0.05000000000000	0.04250000000000	0.04750000000000	4.80500000000000	6.17500000000000	5.49750000000000	95.95000000000000	94.15750000000000	95.30500000000001	0.04000000000000	0.04750000000000	0.02250000000000	4.01000000000000	5.79500000000000	4.67250000000000	62.75000000000000	67.72750000000001	65.09250000000000	1.83750000000000	1.08250000000000	1.48250000000000	35.41250000000000	31.19000000000000	33.42500000000000	-0.014498422522846	0	0.393000000000000	0.132040226668790	2	0.037000000000000	2.020479081105421	1	0.003000000000000
339	Nagaon	ASSAM	18	305	2011_c	95.30500000000001	94.97499999999999	94.97499999999999	0.26000000000000	0.21500000000000	0.23750000000000	4.43500000000000	4.81000000000000	4.61500000000000	98.98000000000000	95.80249999999999	97.83250000000000	0.01250000000000	0.02250000000000	0.01750000000000	1.00750000000000	4.17500000000000	2.15000000000000	47.41500000000000	47.00000000000000	47.23750000000000	6.87000000000000	5.60000000000000	6.28000000000000	45.71500000000000	47.40000000000000	46.48250000000000	0.003804691275007	0	0.484000000000000	0.253034877106578	0	0.074000000000000	4.572482608032082	1	0.001000000000000
340	Kokrajhar	ASSAM	18	300	2011_c	93.65750000000000	91.98750000000000	91.98750000000000	0.66250000000000	0.69250000000000	0.67750000000000	5.68000000000000	7.32000000000000	6.51250000000000	96.04000000000001	93.53250000000000	94.77249999999999	1.00250000000000	1.05500000000000	1.03250000000000	2.95750000000000	5.41250000000000	4.19500000000000	63.35250000000000	61.23500000000000	62.26000000000000	8.59750000000000	9.14250000000000	8.85750000000000	28.05000000000000	29.62250000000000	28.88250000000000	0.023573847619677	0	0.323000000000000	0.093329337094018	0	0.241000000000000	0.956023792133583	1	0.018000000000000
341	Darrang	ASSAM	18	325	2011_c	95.79500000000000	95.55500000000001	95.55500000000001	0.42250000000000	0.19750000000000	0.30750000000000	3.78250000000000	4.24750000000000	4.01250000000000	97.43000000000001	98.70750000000000	98.70750000000000	0.62750000000000	0.03000000000000	0.02500000000000	1.94250000000000	1.26250000000000	1.26750000000000	76.29250000000000	71.09000000000000	73.48999999999999	3.68750000000000	3.57750000000000	3.67250000000000	20.02000000000000	25.33250000000000	22.83750000000000	0.013385962308749	0	0.500000000000000	0.357029970978630	0	0.064000000000000	0.589464706890032	1	0.001000000000000
342	Barpeta	ASSAM	18	303	2011_c	98.89749999999999	97.55500000000001	97.55500000000001	0.00000000000000	0.00000000000000	0.00000000000000	1.10250000000000	2.44500000000000	1.73250000000000	98.97499999999999	96.66000000000000	97.84250000000000	0.00750000000000	0.02750000000000	0.01500000000000	1.01750000000000	3.31250000000000	2.14250000000000	73.80750000000000	73.65500000000000	73.64749999999999	3.05000000000000	2.80500000000000	2.93000000000000	23.14250000000000	23.54000000000000	23.42250000000000	0.060463009009458	0	0.488000000000000	0.320510826819198	2	0.045000000000000	0.814791983289094	1	0.001000000000000
343	Nalbari	ASSAM	18	323	2011_c	97.03749999999999	95.87250000000000	95.87250000000000	0.00000000000000	0.00000000000000	0.00000000000000	2.96250000000000	4.12750000000000	3.28750000000000	99.26000000000001	98.58750000000001	99.21250000000001	0.03250000000000	0.00750000000000	0.00500000000000	0.70750000000000	1.40500000000000	0.78250000000000	68.13750000000000	71.91249999999999	69.92250000000000	1.05750000000000	0.58750000000000	0.83250000000000	30.80500000000000	27.50000000000000	29.24500000000000	0.056951552830434	0	0.450000000000000	0.376051566006835	0	0.161000000000000	1.436404021026553	1	0.021000000000000
344	Morigaon	ASSAM	18	304	2011_c	98.84000000000000	97.14500000000000	97.14500000000000	0.01000000000000	0.01250000000000	0.01250000000000	1.15000000000000	2.84250000000000	1.99000000000000	97.88249999999999	95.46250000000001	97.06250000000000	0.03000000000000	0.01250000000000	0.02250000000000	2.08750000000000	4.52500000000000	2.91500000000000	62.01250000000000	60.90750000000000	61.41500000000000	1.88250000000000	2.17000000000000	2.00750000000000	36.10500000000000	36.92250000000000	36.57750000000000	-0.011012818496072	0	0.389000000000000	0.233149915474885	0	0.074000000000000	2.492601978639254	1	0.001000000000000
345	Kamrup	ASSAM	18	321	2011_c	96.93250000000000	97.29250000000000	97.29250000000000	0.02750000000000	0.01750000000000	0.02000000000000	3.04000000000000	2.69000000000000	2.66500000000000	98.98000000000000	99.01750000000000	98.99500000000000	0.00250000000000	0.01000000000000	0.00500000000000	1.01750000000000	0.97250000000000	1.00000000000000	57.10500000000000	57.62000000000000	57.33500000000000	0.35000000000000	0.68750000000000	0.51000000000000	42.54500000000000	41.69250000000000	42.15500000000000	-0.103945638316930	0	0.173000000000000	0.028149269897240	0	0.483000000000000	2.455608361706384	1	0.001000000000000
346	Bongaigaon	ASSAM	18	319	2011_c	96.08499999999999	94.87000000000000	94.87000000000000	0.27750000000000	0.21750000000000	0.30500000000000	3.63750000000000	4.91250000000000	4.22500000000000	99.12000000000000	98.16750000000000	98.68250000000000	0.02250000000000	0.06500000000000	0.03000000000000	0.85750000000000	1.76750000000000	1.28750000000000	54.42000000000000	57.33000000000000	55.75000000000000	8.55500000000000	4.61500000000000	6.63250000000000	37.02500000000000	38.05500000000000	37.61750000000000	-0.011568577793255	0	0.321000000000000	0.192300838831544	0	0.310000000000000	2.736902051434666	1	0.002000000000000
347	Dhubri	ASSAM	18	301	2011_c	88.79500000000000	87.62000000000000	87.62000000000000	0.00000000000000	0.00000000000000	0.00000000000000	11.20500000000000	12.38000000000000	11.81750000000000	91.70999999999999	88.27750000000000	90.06500000000000	0.00000000000000	0.00000000000000	0.00000000000000	8.29000000000000	11.72250000000000	9.93500000000000	71.77249999999999	62.13000000000000	66.02500000000001	3.18500000000000	3.39250000000000	3.34500000000000	25.04250000000000	34.47750000000000	30.63000000000000	0.115828714710055	0	0.289000000000000	-0.014793587167924	0	0.461000000000000	1.543956197551542	1	0.003000000000000
348	Kamrup Metropolitan	ASSAM	18	322	2011_c	94.38000000000000	93.11499999999999	93.11499999999999	0.74750000000000	0.83000000000000	0.78750000000000	4.87250000000000	6.05500000000000	5.47500000000000	97.29250000000000	94.34250000000000	95.81250000000000	2.52000000000000	2.74000000000000	2.78500000000000	0.18750000000000	2.91750000000000	1.40250000000000	74.45250000000000	73.73999999999999	74.10500000000000	4.50750000000000	3.93250000000000	4.22250000000000	21.04000000000000	22.32750000000000	21.67250000000000	-0.015773592963609	0	0.437000000000000	0.335255160938202	0	0.113000000000000	0.387920905719603	1	0.004000000000000
349	Goalpara	ASSAM	18	302	2011_c	97.60500000000000	96.01000000000001	96.01000000000001	0.01750000000000	0.03750000000000	0.02750000000000	2.37750000000000	3.95250000000000	3.18750000000000	99.35500000000000	97.66000000000000	98.58000000000000	0.00000000000000	0.00000000000000	0.00000000000000	0.64500000000000	2.34000000000000	1.42000000000000	57.72500000000000	57.73000000000000	57.69000000000000	0.75000000000000	0.75750000000000	0.75750000000000	41.52500000000000	41.51250000000000	41.55250000000000	-0.057081880776223	0	0.252000000000000	-0.138288964553731	0	0.256000000000000	2.906120402574165	1	0.002000000000000
350	Dima Hasao	ASSAM	18	315	2011_c	92.08250000000000	92.06000000000000	92.06000000000000	0.46500000000000	0.40750000000000	0.40000000000000	7.45250000000000	7.53250000000000	7.28000000000000	94.06750000000000	97.24250000000001	95.63000000000000	0.61250000000000	1.29000000000000	1.53250000000000	5.32000000000000	1.46750000000000	2.83750000000000	70.06250000000000	59.91750000000000	64.98250000000000	4.92250000000000	5.52250000000000	5.22000000000000	25.01500000000000	34.56000000000000	29.79750000000000	0.268726179233687	1	0.018000000000000	-0.229047023378109	0	0.107000000000000	1.497685553287598	1	0.001000000000000
351	Cachar	ASSAM	18	316	2011_c	96.27750000000000	96.90500000000000	96.90500000000000	0.20750000000000	0.35250000000000	0.28250000000000	3.51500000000000	2.74250000000000	3.11500000000000	99.66750000000000	94.50749999999999	97.13500000000001	0.33250000000000	1.13250000000000	1.13750000000000	0.00000000000000	4.36000000000000	1.72750000000000	63.04000000000000	59.82500000000000	61.33000000000000	7.30500000000000	7.70000000000000	7.49500000000000	29.65500000000000	32.47500000000000	31.17500000000000	-0.247698110205374	3	0.020000000000000	-0.196736838637926	0	0.186000000000000	1.160944254181071	1	0.007000000000000
352	Karimganj	ASSAM	18	317	2011_c	98.23250000000000	98.39749999999999	98.39749999999999	0.02250000000000	0.04500000000000	0.03500000000000	1.74500000000000	1.55750000000000	1.65000000000000	88.19499999999999	86.81999999999999	87.54250000000000	0.26500000000000	0.20500000000000	0.23750000000000	11.54000000000000	12.97500000000000	12.22000000000000	49.63250000000000	48.07000000000000	48.85500000000000	7.11750000000000	6.54750000000000	6.87500000000000	43.25000000000000	45.38250000000000	44.27000000000000	-0.688634568129018	3	0.011000000000000	0.210562878308412	0	0.249000000000000	2.071995796826386	1	0.050000000000000
353	Hailakandi	ASSAM	18	318	2011_c	90.85750000000000	88.59999999999999	88.59999999999999	0.00000000000000	0.00250000000000	0.00250000000000	9.14250000000000	11.39750000000000	10.30250000000000	96.38750000000000	97.43000000000001	96.89250000000000	0.00000000000000	0.00250000000000	0.00000000000000	3.61250000000000	2.56750000000000	3.10750000000000	62.52000000000000	61.53500000000000	61.99250000000000	2.59250000000000	3.63500000000000	3.06750000000000	34.88750000000000	34.83000000000000	34.94000000000000	0.913745126827145	1	0.034000000000000	-0.228235536813116	0	0.147000000000000	0.681355676918342	0	0.192000000000000
354	Charaideo	ASSAM	18	755	2015_c	95.37000000000000	90.32500000000000	90.32500000000000	0.41000000000000	0.85500000000000	0.84750000000000	4.22000000000000	8.82000000000000	6.16250000000000	88.61250000000000	85.15750000000000	86.85250000000001	1.06750000000000	1.34000000000000	1.19750000000000	10.32000000000000	13.50250000000000	11.95000000000000	68.38750000000000	64.01000000000001	66.26000000000001	2.45000000000000	2.83000000000000	2.63500000000000	29.16250000000000	33.16000000000000	31.10500000000000	0.215800838770078	1	0.025000000000000	0.893425611050727	1	0.031000000000000	0.879980883298357	0	0.072000000000000
355	Majuli	ASSAM	18	760	2016_c	98.02750000000000	97.73250000000000	97.73250000000000	0.00000000000000	0.00000000000000	0.00000000000000	1.97250000000000	2.26750000000000	1.46500000000000	98.61499999999999	99.51000000000001	99.15000000000001	0.00000000000000	0.00000000000000	0.00000000000000	1.38500000000000	0.49000000000000	0.85000000000000	78.85250000000001	83.05750000000000	80.89749999999999	0.24000000000000	0.36750000000000	0.30750000000000	20.90750000000000	16.57500000000000	18.79500000000000	0.144837768349377	0	0.284000000000000	0.387422156178295	0	0.072000000000000	-0.027143169983234	0	0.095000000000000
356	Biswanath	ASSAM	18	756	2015_c	94.54000000000001	94.15250000000000	94.15250000000000	0.00250000000000	0.00000000000000	0.00000000000000	5.45750000000000	5.84750000000000	5.66250000000000	99.51250000000000	97.58499999999999	98.91000000000000	0.00000000000000	0.00000000000000	0.00000000000000	0.48750000000000	2.41500000000000	1.09000000000000	56.16000000000000	59.07500000000000	57.49750000000000	0.54750000000000	0.40000000000000	0.48250000000000	43.29250000000000	40.52500000000000	42.02000000000000	-0.007514599809736	0	0.478000000000000	0.233161926375294	0	0.223000000000000	2.279304475440302	1	0.017000000000000
357	Hojai	ASSAM	18	757	2015_c	95.42250000000000	93.79750000000000	93.79750000000000	0.04750000000000	0.05500000000000	0.05250000000000	4.53000000000000	6.14750000000000	5.33750000000000	95.56250000000000	89.69499999999999	92.70500000000000	0.47500000000000	0.42500000000000	0.45250000000000	3.96250000000000	9.88000000000000	6.84250000000000	59.86500000000000	62.63250000000000	60.94250000000000	5.09000000000000	3.85750000000000	4.52000000000000	35.04500000000000	33.51000000000000	34.53750000000000	0.003312262887984	0	0.347000000000000	-0.029651410526886	0	0.159000000000000	2.613730430538916	1	0.003000000000000
358	South Salmara Mancachar	ASSAM	18	758	2015_c	89.65250000000000	85.94750000000001	85.94750000000001	0.00000000000000	0.00000000000000	0.00000000000000	10.34750000000000	14.05250000000000	12.15000000000000	82.77249999999999	78.62250000000000	80.40000000000001	0.00000000000000	0.00000000000000	0.00000000000000	17.22750000000000	21.37750000000000	19.60000000000000	61.89750000000000	63.16500000000000	62.39500000000000	0.26250000000000	0.94000000000000	0.55250000000000	37.84000000000000	35.89500000000000	37.05250000000000	0.692052383241613	0	0.102000000000000	1.423155350584799	0	0.064000000000000	3.363068521156239	1	0.001000000000000
359	Karbi Anglong	ASSAM	18	314	2011_c	96.64250000000000	96.06999999999999	96.06999999999999	0.20250000000000	0.20750000000000	0.20500000000000	3.15500000000000	3.72250000000000	3.44500000000000	98.89250000000000	97.73750000000000	98.32500000000000	0.13500000000000	0.33000000000000	0.29250000000000	0.97250000000000	1.93250000000000	1.38250000000000	60.05250000000000	65.57250000000001	62.36000000000000	4.00000000000000	3.12500000000000	3.60750000000000	35.94750000000000	31.30250000000000	34.03250000000000	-0.083891614357897	0	0.170000000000000	0.056505745430794	0	0.475000000000000	1.864197952683363	1	0.002000000000000
360	West Karbi Anglong	ASSAM	18	759	2016_c	93.98000000000000	92.09500000000000	92.09500000000000	0.22750000000000	0.55250000000000	0.35250000000000	5.79250000000000	7.35250000000000	6.28500000000000	96.70750000000000	93.26500000000000	94.94750000000001	0.69250000000000	0.71250000000000	0.70000000000000	2.60000000000000	6.02250000000000	4.35250000000000	63.46000000000000	65.57750000000000	64.50000000000000	3.45250000000000	3.09250000000000	3.27500000000000	33.08750000000000	31.33000000000000	32.22500000000000	0.003860965081249	0	0.386000000000000	-0.016201257410050	0	0.389000000000000	2.023643743913118	1	0.002000000000000
361	South Twenty Four Pargan*	WEST BENGAL	19	343	2011_c	94.36750000000001	93.83250000000000	93.83250000000000	2.97000000000000	3.00250000000000	2.93750000000000	2.66250000000000	3.16500000000000	2.91750000000000	96.10250000000001	91.18500000000000	93.79500000000000	2.69000000000000	4.71000000000000	3.64500000000000	1.20750000000000	4.10500000000000	2.56000000000000	73.31250000000000	72.66750000000000	72.97750000000001	10.07250000000000	9.83000000000000	9.97000000000000	16.61500000000000	17.50250000000000	17.05250000000000	0.185616946621470	2	0.027000000000000	0.378994494542437	2	0.010000000000000	0.250807025635014	2	0.009000000000000
362	Darjiling	WEST BENGAL	19	327	2011_c	75.09999999999999	78.20000000000000	78.20000000000000	0.79000000000000	1.25250000000000	1.02000000000000	24.11000000000000	20.54750000000000	22.32750000000000	76.88000000000000	82.57250000000001	79.73000000000000	0.89500000000000	1.51250000000000	1.20500000000000	22.22500000000000	15.91500000000000	19.06500000000000	73.05750000000000	82.23000000000000	77.71750000000000	2.52000000000000	2.93000000000000	2.76000000000000	24.42250000000000	14.84000000000000	19.52250000000000	0.215093580214165	0	0.327000000000000	0.091176272820671	0	0.369000000000000	0.007500659271498	0	0.257000000000000
363	Jalpaiguri	WEST BENGAL	19	328	2011_c	93.84999999999999	92.32250000000001	92.32250000000001	3.29750000000000	3.26750000000000	3.34750000000000	2.85250000000000	4.41000000000000	3.57000000000000	96.53749999999999	93.44750000000001	95.50000000000000	2.78000000000000	3.10500000000000	2.46750000000000	0.68250000000000	3.44750000000000	2.03250000000000	71.94750000000001	70.40250000000000	71.25500000000000	9.51250000000000	8.50250000000000	9.07500000000000	18.54000000000000	21.09500000000000	19.67000000000000	-0.122872271471886	0	0.114000000000000	-0.026581372918792	0	0.376000000000000	-0.020178173485466	0	0.224000000000000
364	Dakshin Dinajpur	WEST BENGAL	19	331	2011_c	90.25749999999999	90.66750000000000	90.66750000000000	7.02000000000000	6.59250000000000	6.79500000000000	2.72250000000000	2.74000000000000	2.73500000000000	94.41000000000000	91.52000000000000	92.94750000000001	5.59000000000000	6.25500000000000	6.57000000000000	0.00000000000000	2.22500000000000	0.48250000000000	74.48500000000000	72.58499999999999	73.58000000000000	11.35250000000000	9.45250000000000	10.45500000000000	14.16250000000000	17.96250000000000	15.96500000000000	0.064385805507688	0	0.482000000000000	0.382301915801697	0	0.261000000000000	-0.107010804318096	0	0.295000000000000
365	Maldah	WEST BENGAL	19	332	2011_c	91.36750000000001	90.64000000000000	90.64000000000000	5.61500000000000	5.22500000000000	5.41750000000000	3.01750000000000	4.13500000000000	3.58750000000000	94.66000000000000	91.14000000000000	93.45750000000000	4.18250000000000	4.16250000000000	3.73750000000000	1.15750000000000	4.69750000000000	2.80500000000000	68.03500000000000	73.12500000000000	70.24750000000000	9.87250000000000	7.78250000000000	8.94000000000000	22.09250000000000	19.09250000000000	20.81250000000000	0.003609749199374	0	0.442000000000000	-0.104991474346500	0	0.283000000000000	0.027684165100189	0	0.353000000000000
366	Murshidabad	WEST BENGAL	19	333	2011_c	94.46750000000000	93.24750000000000	93.24750000000000	1.58250000000000	1.58750000000000	1.58750000000000	3.95000000000000	5.16500000000000	4.58750000000000	97.41750000000000	92.31000000000000	95.65750000000000	1.96750000000000	3.01500000000000	2.76250000000000	0.61500000000000	4.67500000000000	1.58000000000000	69.30249999999999	69.26750000000000	69.37250000000000	9.26500000000000	8.74500000000000	9.04750000000000	21.43250000000000	21.98750000000000	21.58000000000000	-0.008807160259355	0	0.287000000000000	-0.155061618522157	0	0.242000000000000	0.046979995165273	0	0.310000000000000
367	Birbhum	WEST BENGAL	19	334	2011_c	93.15500000000000	92.48500000000000	92.48500000000000	1.86750000000000	2.21750000000000	1.87750000000000	4.97750000000000	5.29750000000000	5.14500000000000	93.11250000000000	90.76000000000001	92.21250000000001	4.24250000000000	5.15000000000000	4.52000000000000	2.64500000000000	4.09000000000000	3.26750000000000	71.86750000000001	68.45000000000000	70.29750000000000	10.63000000000000	10.62750000000000	10.62000000000000	17.50250000000000	20.92250000000000	19.08250000000000	0.003819346007325	0	0.298000000000000	-0.112591071177750	0	0.228000000000000	-0.005499886886913	0	0.156000000000000
368	Nadia	WEST BENGAL	19	336	2011_c	93.48999999999999	93.25000000000000	93.25000000000000	1.58500000000000	1.42000000000000	1.50000000000000	4.92500000000000	5.33000000000000	5.13000000000000	99.83750000000001	100.00000000000000	100.00000000000000	0.16250000000000	0.00000000000000	0.00000000000000	0.00000000000000	0.00000000000000	0.00000000000000	75.07250000000001	75.11750000000001	75.09750000000000	9.98750000000000	8.27250000000000	9.17750000000000	14.94000000000000	16.61000000000000	15.72500000000000	-0.007250441278292	0	0.320000000000000	0.663146632455789	2	0.003000000000000	0.117791359556079	0	0.270000000000000
369	Purba Bardhaman	WEST BENGAL	19	335	2011_c	94.92500000000000	95.40500000000000	95.40500000000000	1.48250000000000	1.20000000000000	1.34000000000000	3.59250000000000	3.39500000000000	3.49500000000000	99.11750000000001	98.01000000000001	98.68750000000000	0.88250000000000	1.20250000000000	1.28000000000000	0.00000000000000	0.78750000000000	0.03250000000000	76.05750000000000	77.04000000000001	76.53749999999999	8.13000000000000	6.58000000000000	7.40500000000000	15.81250000000000	16.38000000000000	16.05750000000000	0.016419518452325	0	0.485000000000000	0.622733215646100	2	0.002000000000000	0.056609598552633	0	0.330000000000000
370	Puruliya	WEST BENGAL	19	340	2011_c	91.39250000000000	91.43750000000000	91.43750000000000	3.83500000000000	3.94500000000000	3.89250000000000	4.77250000000000	4.61750000000000	4.69500000000000	98.23750000000000	95.66249999999999	97.16500000000001	1.73000000000000	3.79750000000000	2.56500000000000	0.03250000000000	0.54000000000000	0.27000000000000	76.11250000000000	77.36250000000000	76.71750000000000	4.57500000000000	5.26250000000000	4.91250000000000	19.31250000000000	17.37500000000000	18.37000000000000	-0.008706014659939	0	0.235000000000000	0.074626681498862	0	0.405000000000000	0.021818468347755	0	0.237000000000000
371	Bankura	WEST BENGAL	19	339	2011_c	96.06000000000000	95.58499999999999	95.58499999999999	0.45250000000000	0.66750000000000	0.56250000000000	3.48750000000000	3.74750000000000	3.62250000000000	100.00000000000000	99.49250000000001	99.87250000000000	0.00000000000000	0.48250000000000	0.12750000000000	0.00000000000000	0.02500000000000	0.00000000000000	81.51500000000000	81.05500000000001	81.28749999999999	3.59750000000000	3.45500000000000	3.52750000000000	14.88750000000000	15.49000000000000	15.18500000000000	0.027669199495271	0	0.474000000000000	0.628886952796494	2	0.001000000000000	0.125936930421633	0	0.233000000000000
372	North Twenty Four Pargan*	WEST BENGAL	19	337	2011_c	98.66249999999999	97.97750000000001	97.97750000000001	1.33750000000000	1.69000000000000	1.57500000000000	0.00000000000000	0.33250000000000	0.10750000000000	99.35500000000000	97.59999999999999	98.78250000000000	0.54500000000000	1.44750000000000	0.70250000000000	0.10000000000000	0.95250000000000	0.51500000000000	81.38750000000000	81.95999999999999	81.63750000000000	8.22250000000000	6.93000000000000	7.90750000000000	10.39000000000000	11.11000000000000	10.45500000000000	0.245435594679539	0	0.221000000000000	0.572237220469329	2	0.007000000000000	0.615138263397966	0	0.057000000000000
373	Hooghly	WEST BENGAL	19	338	2011_c	95.30750000000000	95.81000000000000	95.81000000000000	1.59250000000000	1.40500000000000	1.49750000000000	3.10000000000000	2.78500000000000	2.93750000000000	99.79000000000001	96.59750000000000	98.56000000000000	0.21000000000000	2.26000000000000	1.44000000000000	0.00000000000000	1.14250000000000	0.00000000000000	76.07250000000001	72.51500000000000	74.44000000000000	10.72500000000000	8.60500000000000	9.77250000000000	13.20250000000000	18.88000000000000	15.78750000000000	0.074665468578603	0	0.326000000000000	0.649777576456601	2	0.002000000000000	0.188283241593886	0	0.093000000000000
374	Medinipur West	WEST BENGAL	19	344	2011_c	93.67749999999999	92.80500000000001	92.80500000000001	1.51750000000000	1.70500000000000	1.61250000000000	4.80500000000000	5.49000000000000	5.16000000000000	97.11250000000000	97.39250000000000	97.31750000000000	1.22000000000000	1.34750000000000	1.23000000000000	1.66750000000000	1.26000000000000	1.45250000000000	77.98999999999999	78.15750000000000	78.09500000000000	7.59000000000000	8.25750000000000	7.92500000000000	14.42000000000000	13.58500000000000	13.98000000000000	-0.009513352793106	0	0.192000000000000	0.389980453180315	2	0.019000000000000	0.162897951845304	0	0.242000000000000
375	Howrah	WEST BENGAL	19	341	2011_c	98.41249999999999	98.06000000000000	98.06000000000000	0.34250000000000	0.34250000000000	0.34250000000000	1.24500000000000	1.59750000000000	1.42500000000000	94.55000000000000	95.73000000000000	95.11000000000000	3.04750000000000	2.83250000000000	2.99000000000000	2.40250000000000	1.43750000000000	1.90000000000000	79.95750000000000	79.19250000000000	80.69499999999999	7.64000000000000	8.26750000000000	7.11250000000000	12.40250000000000	12.54000000000000	12.19250000000000	0.207382158260656	0	0.133000000000000	0.420025932128983	2	0.006000000000000	0.537734581124580	2	0.026000000000000
376	Kolkata	WEST BENGAL	19	342	2011_c	100.00000000000000	100.00000000000000	100.00000000000000	0.00000000000000	0.00000000000000	0.00000000000000	0.00000000000000	0.00000000000000	0.00000000000000	100.00000000000000	100.00000000000000	100.00000000000000	0.00000000000000	0.00000000000000	0.00000000000000	0.00000000000000	0.00000000000000	0.00000000000000	97.11250000000000	94.36750000000001	96.17000000000000	1.92250000000000	3.30750000000000	2.28750000000000	0.96500000000000	2.32500000000000	1.54250000000000	0.351692666348775	0	0.134000000000000	0.535657239532316	0	0.071000000000000	1.098846142175445	0	0.147000000000000
377	Purba Medinipur	WEST BENGAL	19	345	2011_c	97.19499999999999	97.47499999999999	97.47499999999999	1.23750000000000	1.18750000000000	1.27000000000000	1.56750000000000	1.33750000000000	1.39500000000000	94.79500000000000	95.29500000000000	95.58499999999999	2.11500000000000	2.67500000000000	2.28250000000000	3.09000000000000	2.03000000000000	2.13250000000000	81.70250000000000	85.61000000000000	84.03500000000000	4.04250000000000	3.40000000000000	3.68750000000000	14.25500000000000	10.99000000000000	12.27750000000000	0.115629559136888	0	0.447000000000000	0.281452611896918	0	0.174000000000000	0.121551512378088	0	0.366000000000000
378	Alipurduar	WEST BENGAL	19	774	2014_c	93.20000000000000	92.98999999999999	92.98999999999999	2.65500000000000	2.74250000000000	2.70250000000000	4.14500000000000	4.26750000000000	4.20500000000000	96.69750000000001	96.31000000000000	96.48750000000000	3.29500000000000	1.83500000000000	2.67750000000000	0.00750000000000	1.85500000000000	0.83500000000000	78.41249999999999	73.85500000000000	76.16750000000000	8.37750000000000	6.71500000000000	7.64000000000000	13.21000000000000	19.43000000000000	16.19250000000000	0.009808168081832	0	0.428000000000000	0.284389755279659	0	0.302000000000000	-0.073036173995687	0	0.335000000000000
379	Paschim Bardhaman	WEST BENGAL	19	777	2017_c	93.79250000000000	93.29000000000001	93.29000000000001	1.34500000000000	1.40750000000000	1.37500000000000	4.86250000000000	5.30250000000000	5.08500000000000	98.72750000000001	95.95000000000000	97.33499999999999	1.27250000000000	2.70500000000000	2.34750000000000	0.00000000000000	1.34500000000000	0.31750000000000	75.52500000000001	70.67500000000000	73.30000000000000	9.33250000000000	8.83750000000000	9.10750000000000	15.14250000000000	20.48750000000000	17.59250000000000	-0.001052833844922	0	0.465000000000000	0.252797772942439	0	0.229000000000000	0.004119352792318	0	0.489000000000000
380	Kalimpong	WEST BENGAL	19	775	2017_c	90.17250000000000	90.43750000000000	90.43750000000000	1.67750000000000	2.26500000000000	1.96250000000000	8.15000000000000	7.29750000000000	7.72750000000000	94.98500000000000	96.28749999999999	95.64000000000000	2.08500000000000	1.09000000000000	1.59250000000000	2.93000000000000	2.62250000000000	2.76750000000000	87.50749999999999	92.27249999999999	90.21750000000000	1.99750000000000	1.69000000000000	1.83250000000000	10.49500000000000	6.03750000000000	7.95000000000000	0.166962025569870	0	0.188000000000000	-0.104797913563978	0	0.268000000000000	-0.489322377976058	0	0.182000000000000
381	Jhargram	WEST BENGAL	19	776	2017_c	96.82500000000000	96.68500000000000	96.68500000000000	0.85000000000000	0.93500000000000	0.89500000000000	2.32500000000000	2.38000000000000	2.35250000000000	96.46250000000001	96.28500000000000	96.49500000000000	0.56500000000000	0.65500000000000	0.57000000000000	2.97250000000000	3.06000000000000	2.93500000000000	82.13750000000000	81.34250000000000	81.75000000000000	3.03250000000000	2.50500000000000	2.77500000000000	14.83000000000000	16.15250000000000	15.47500000000000	0.053145809711824	0	0.456000000000000	0.215258020898603	0	0.085000000000000	-0.013724000289878	0	0.463000000000000
382	Cooch Behar	WEST BENGAL	19	329	2011_c	95.90750000000000	96.84500000000000	96.84500000000000	0.77750000000000	0.63250000000000	0.70250000000000	3.31500000000000	2.52250000000000	2.91750000000000	95.56750000000000	92.81250000000000	94.23000000000000	1.84250000000000	0.87250000000000	1.49500000000000	2.59000000000000	6.31500000000000	4.27500000000000	77.65500000000000	80.63500000000001	78.51000000000001	5.55500000000000	5.19000000000000	5.42000000000000	16.79000000000000	14.17500000000000	16.07000000000000	-0.064962961055950	0	0.267000000000000	0.080265930378137	0	0.343000000000000	-0.151292251075037	0	0.186000000000000
383	Uttar Dinajpur	WEST BENGAL	19	330	2011_c	93.73500000000000	92.01500000000000	92.01500000000000	3.25750000000000	3.62250000000000	3.62500000000000	3.00750000000000	4.36250000000000	3.50750000000000	97.22250000000000	91.97250000000000	94.92500000000000	2.30750000000000	2.53750000000000	2.40500000000000	0.47000000000000	5.49000000000000	2.67000000000000	71.45999999999999	74.37250000000000	72.62250000000000	3.55750000000000	3.28000000000000	3.42250000000000	24.98250000000000	22.34750000000000	23.95500000000000	-0.101407956540856	0	0.114000000000000	-0.397355727914116	3	0.050000000000000	-0.025743396481992	0	0.469000000000000
384	Sahibganj	JHARKHAND	20	352	2011_c	89.42250000000000	86.57500000000000	86.57500000000000	0.41750000000000	0.76250000000000	0.60250000000000	10.16000000000000	12.66250000000000	11.47500000000000	80.68750000000000	78.18000000000001	79.42500000000000	0.59500000000000	1.44750000000000	1.01750000000000	18.71750000000000	20.37250000000000	19.55750000000000	76.27500000000001	83.35750000000000	79.44750000000001	1.16250000000000	0.56500000000000	0.87250000000000	22.56250000000000	16.07750000000000	19.68000000000000	0.084714078278739	0	0.323000000000000	1.194994778425287	0	0.073000000000000	0.018059762272760	0	0.186000000000000
385	Godda	JHARKHAND	20	351	2011_c	87.19750000000001	86.08499999999999	86.08499999999999	0.14500000000000	0.18000000000000	0.16500000000000	12.65750000000000	13.73500000000000	13.17750000000000	84.35500000000000	82.67500000000000	83.46750000000000	0.10250000000000	0.08250000000000	0.09000000000000	15.54250000000000	17.24250000000000	16.44250000000000	79.93000000000001	80.03250000000000	79.79250000000000	0.42500000000000	0.65250000000000	0.59000000000000	19.64500000000000	19.31500000000000	19.61750000000000	0.331681120932037	0	0.226000000000000	1.431347875556100	1	0.032000000000000	0.011801501452642	0	0.265000000000000
386	Pakur	JHARKHAND	20	353	2011_c	92.52500000000001	91.45250000000000	91.45250000000000	0.20500000000000	0.20750000000000	0.20500000000000	7.27000000000000	8.34000000000000	7.82250000000000	78.03000000000000	74.54500000000000	76.33000000000000	0.07000000000000	0.06250000000000	0.06500000000000	21.90000000000000	25.39250000000000	23.60500000000000	61.92250000000000	66.81000000000000	64.38000000000000	0.24750000000000	0.15000000000000	0.20000000000000	37.83000000000000	33.04000000000000	35.42000000000000	0.219329119860191	0	0.119000000000000	1.363252610344790	0	0.094000000000000	0.250436645273491	0	0.342000000000000
387	Giridih	JHARKHAND	20	349	2011_c	88.67500000000000	85.48500000000000	85.48500000000000	0.66000000000000	0.66250000000000	0.66000000000000	10.66500000000000	13.85250000000000	12.31500000000000	90.47250000000000	87.26750000000000	88.87500000000000	0.13750000000000	0.10500000000000	0.12250000000000	9.39000000000000	12.62750000000000	11.00250000000000	75.75500000000000	82.02000000000000	78.86000000000000	0.66750000000000	0.36000000000000	0.61750000000000	23.57750000000000	17.62000000000000	20.52250000000000	0.358931709347316	0	0.171000000000000	0.381951132632283	0	0.057000000000000	-0.062374927348084	0	0.086000000000000
388	Dumka	JHARKHAND	20	362	2011_c	90.58750000000001	90.50250000000000	90.50250000000000	0.06500000000000	0.09000000000000	0.08000000000000	9.34750000000000	9.40750000000000	9.34000000000000	83.61499999999999	87.98000000000000	86.47499999999999	0.05500000000000	0.05250000000000	0.05500000000000	16.33000000000000	11.96750000000000	13.47000000000000	73.75000000000000	78.68750000000000	75.98500000000000	0.40500000000000	0.56000000000000	0.45500000000000	25.84500000000000	20.75250000000000	23.56000000000000	0.179084079603910	0	0.201000000000000	0.733727371374854	0	0.055000000000000	0.128819856539809	0	0.237000000000000
389	Deoghar	JHARKHAND	20	350	2011_c	94.27500000000001	92.64749999999999	92.64749999999999	0.13500000000000	0.20000000000000	0.17000000000000	5.59000000000000	7.15250000000000	6.39750000000000	87.39749999999999	88.80249999999999	88.06000000000000	0.10250000000000	0.17500000000000	0.14000000000000	12.50000000000000	11.02250000000000	11.80000000000000	80.36499999999999	80.39000000000000	80.36499999999999	0.36500000000000	0.73250000000000	0.56750000000000	19.27000000000000	18.87750000000000	19.06750000000000	0.070127981553075	0	0.197000000000000	0.487924148494183	0	0.093000000000000	0.000840610769762	0	0.490000000000000
390	Palamu	JHARKHAND	20	358	2011_c	93.07250000000001	92.38000000000000	92.38000000000000	0.99250000000000	0.98500000000000	0.99000000000000	5.93500000000000	6.63500000000000	6.27750000000000	92.21250000000001	92.34000000000000	92.29750000000000	1.21000000000000	1.24500000000000	1.31750000000000	6.57750000000000	6.41500000000000	6.38500000000000	81.23500000000000	83.63500000000001	82.41500000000001	1.57500000000000	1.83750000000000	1.70250000000000	17.19000000000000	14.52750000000000	15.88250000000000	0.040974572872889	0	0.257000000000000	-0.000468889313494	0	0.092000000000000	-0.020024416321785	0	0.436000000000000
391	Chatra	JHARKHAND	20	347	2011_c	85.14500000000000	82.34250000000000	82.34250000000000	0.10250000000000	0.07500000000000	0.08750000000000	14.75250000000000	17.58250000000000	16.23500000000000	80.72250000000000	78.88000000000000	79.80249999999999	0.03500000000000	0.02250000000000	0.02750000000000	19.24250000000000	21.09750000000000	20.17000000000000	86.36000000000000	74.83499999999999	81.26000000000001	0.11750000000000	0.05250000000000	0.10500000000000	13.52250000000000	25.11250000000000	18.63500000000000	0.597550173515471	0	0.199000000000000	0.482688431979780	0	0.258000000000000	0.024397771664262	0	0.172000000000000
392	Garhwa	JHARKHAND	20	346	2011_c	95.57250000000001	94.28000000000000	94.28000000000000	0.23500000000000	0.51750000000000	0.28000000000000	4.19250000000000	5.20250000000000	4.60250000000000	93.35250000000001	92.49500000000000	92.95500000000000	0.22500000000000	0.32500000000000	0.27250000000000	6.42250000000000	7.18000000000000	6.77250000000000	85.58000000000000	85.25500000000000	86.18000000000001	0.08500000000000	0.02000000000000	0.03000000000000	14.33500000000000	14.72500000000000	13.79000000000000	0.003182011364317	0	0.453000000000000	0.010304374797734	0	0.286000000000000	-0.076372708084277	0	0.373000000000000
393	Jamtara	JHARKHAND	20	363	2011_c	95.19750000000001	93.22750000000001	93.22750000000001	0.07000000000000	0.04250000000000	0.05500000000000	4.73250000000000	6.73000000000000	5.79500000000000	88.58499999999999	88.09999999999999	88.34000000000000	0.10250000000000	0.10750000000000	0.10500000000000	11.31250000000000	11.79250000000000	11.55500000000000	74.79750000000000	74.67500000000000	74.72000000000000	0.32250000000000	0.68500000000000	0.50750000000000	24.88000000000000	24.64000000000000	24.77250000000000	0.036203661109589	0	0.217000000000000	0.162003277003929	0	0.264000000000000	0.047079882543866	0	0.418000000000000
394	Dhanbad	JHARKHAND	20	354	2011_c	96.00250000000000	94.91750000000000	94.91750000000000	0.13500000000000	0.13500000000000	0.13750000000000	3.86250000000000	4.94750000000000	4.42000000000000	91.90500000000000	89.60500000000000	90.75000000000000	0.13000000000000	0.13500000000000	0.13000000000000	7.96500000000000	10.26000000000000	9.12000000000000	78.25000000000000	79.02500000000001	78.63000000000000	0.95500000000000	1.04750000000000	1.00250000000000	20.79500000000000	19.92750000000000	20.36750000000000	-0.018830072236780	0	0.244000000000000	-0.018011353062550	0	0.445000000000000	-0.002046139747759	0	0.481000000000000
395	Latehar	JHARKHAND	20	359	2011_c	89.90500000000000	86.77249999999999	86.77249999999999	0.25000000000000	0.29750000000000	0.27500000000000	9.84500000000000	12.93000000000000	11.46500000000000	86.52750000000000	81.98500000000000	84.22750000000001	0.26500000000000	0.27750000000000	0.27250000000000	13.20750000000000	17.73750000000000	15.50000000000000	66.98500000000000	65.14250000000000	66.08000000000000	1.61250000000000	1.39500000000000	1.50500000000000	31.40250000000000	33.46250000000000	32.41500000000000	0.478702584125570	0	0.097000000000000	0.642923759938622	0	0.091000000000000	-0.231309658575805	0	0.343000000000000
396	Bokaro	JHARKHAND	20	355	2011_c	94.10250000000001	94.76250000000000	94.76250000000000	0.07500000000000	0.11500000000000	0.09750000000000	5.82250000000000	5.12250000000000	5.41500000000000	93.20999999999999	92.43000000000001	92.91249999999999	0.13500000000000	0.08500000000000	0.14000000000000	6.65500000000000	7.48500000000000	6.94750000000000	82.85750000000000	87.29500000000000	85.03250000000000	1.03000000000000	0.96750000000000	0.99750000000000	16.11250000000000	11.73750000000000	13.97000000000000	0.025164585468528	0	0.161000000000000	-0.008478580938466	0	0.467000000000000	0.207691106754851	0	0.194000000000000
397	Ramgarh	JHARKHAND	20	361	2011_c	92.23999999999999	93.11499999999999	93.11499999999999	0.22250000000000	0.39750000000000	0.38000000000000	7.53750000000000	6.48750000000000	6.63750000000000	99.37750000000000	97.67250000000000	98.55249999999999	0.15250000000000	0.20250000000000	0.17750000000000	0.47000000000000	2.12500000000000	1.27000000000000	87.69250000000000	84.76250000000000	86.34000000000000	0.95250000000000	0.99500000000000	0.97000000000000	11.35500000000000	14.24250000000000	12.69000000000000	0.069350972455721	0	0.235000000000000	0.146289993402966	0	0.369000000000000	0.518623168424244	0	0.057000000000000
398	Ranchi	JHARKHAND	20	364	2011_c	92.45999999999999	90.85250000000001	90.85250000000001	0.84750000000000	1.13750000000000	1.00500000000000	6.69250000000000	8.01000000000000	7.35000000000000	93.64500000000000	92.42000000000000	93.06250000000000	0.86250000000000	1.13750000000000	1.03250000000000	5.49250000000000	6.44250000000000	5.90500000000000	90.57250000000001	89.88500000000001	90.15500000000000	0.88500000000000	1.10500000000000	0.99250000000000	8.54250000000000	9.01000000000000	8.85250000000000	0.320719800597561	1	0.008000000000000	-0.044780362272500	3	0.036000000000000	-0.207020481420627	0	0.274000000000000
399	Lohardaga	JHARKHAND	20	356	2011_c	90.78000000000000	84.13500000000001	84.13500000000001	0.51500000000000	0.58750000000000	0.57000000000000	8.70500000000000	15.27750000000000	11.99000000000000	83.56500000000000	84.09250000000000	83.47000000000000	0.45000000000000	0.39500000000000	0.43000000000000	15.98500000000000	15.51250000000000	16.10000000000000	66.50500000000000	65.66500000000001	66.02750000000000	1.49500000000000	2.10250000000000	1.76000000000000	32.00000000000000	32.23250000000000	32.21250000000000	0.769613686216219	0	0.090000000000000	0.829751439685168	0	0.115000000000000	0.156996059803671	0	0.396000000000000
400	Gumla	JHARKHAND	20	366	2011_c	90.58250000000000	84.52500000000001	84.52500000000001	0.34000000000000	0.46250000000000	0.40500000000000	9.07750000000000	15.01250000000000	12.25750000000000	88.22000000000000	86.10750000000000	87.59750000000000	0.11750000000000	0.21250000000000	0.15500000000000	11.66250000000000	13.68000000000000	12.24750000000000	78.45999999999999	79.42000000000000	79.92500000000000	0.13750000000000	0.28500000000000	0.20500000000000	21.40250000000000	20.29500000000000	19.87000000000000	0.349870747148602	0	0.164000000000000	0.387685816877351	0	0.084000000000000	0.007346217262667	0	0.366000000000000
401	Khunti	JHARKHAND	20	365	2011_c	88.36499999999999	89.63750000000000	89.63750000000000	0.10250000000000	0.11250000000000	0.11000000000000	11.53250000000000	10.25000000000000	10.75500000000000	88.32750000000000	86.51250000000000	87.53250000000000	0.03250000000000	0.04500000000000	0.04000000000000	11.64000000000000	13.44250000000000	12.42750000000000	80.52249999999999	72.29000000000001	78.04750000000000	0.22000000000000	1.12250000000000	0.36000000000000	19.25750000000000	26.58750000000000	21.59250000000000	0.754060294891072	1	0.043000000000000	0.681672209774441	0	0.054000000000000	0.069433541104122	0	0.250000000000000
402	Saraikela-kharsawan	JHARKHAND	20	369	2011_c	80.38249999999999	80.22499999999999	80.22499999999999	0.02000000000000	0.02500000000000	0.02500000000000	19.59750000000000	19.75000000000000	19.67250000000000	78.80000000000000	80.43250000000000	79.64250000000000	0.00750000000000	0.00500000000000	0.00500000000000	21.19250000000000	19.56250000000000	20.35250000000000	73.03000000000000	67.36499999999999	70.24750000000000	0.20000000000000	0.68750000000000	0.37250000000000	26.77000000000000	31.94750000000000	29.38000000000000	0.498195297969326	0	0.229000000000000	0.150090370092047	0	0.351000000000000	0.094395825682569	0	0.408000000000000
403	Purbi Singhbhum	JHARKHAND	20	357	2011_c	95.60750000000000	95.41000000000000	95.41000000000000	0.07000000000000	0.11750000000000	0.08500000000000	4.32250000000000	4.47250000000000	4.33000000000000	95.36000000000000	94.22750000000001	94.77500000000001	0.72000000000000	0.78000000000000	0.74750000000000	3.92000000000000	4.99250000000000	4.47750000000000	83.70250000000000	76.41249999999999	79.92749999999999	2.74500000000000	2.82000000000000	2.95750000000000	13.55250000000000	20.76750000000000	17.11500000000000	-0.030119726373142	0	0.219000000000000	-0.037383941799395	0	0.313000000000000	-0.069368728894779	0	0.258000000000000
404	Pashchimi Singhbhum	JHARKHAND	20	368	2011_c	90.83750000000001	87.88249999999999	87.88249999999999	0.40500000000000	0.58000000000000	0.49500000000000	8.75750000000000	11.53750000000000	10.21500000000000	87.13000000000000	87.32250000000001	87.20999999999999	0.28750000000000	0.31000000000000	0.30000000000000	12.58250000000000	12.36750000000000	12.49000000000000	69.41249999999999	70.81500000000000	69.96750000000000	1.76000000000000	1.53250000000000	1.64750000000000	28.82750000000000	27.65250000000000	28.38500000000000	0.237852328199165	0	0.200000000000000	0.408052864618333	0	0.112000000000000	0.590243717303858	0	0.068000000000000
405	Simdega	JHARKHAND	20	367	2011_c	91.58000000000000	93.29500000000000	93.29500000000000	0.16500000000000	0.26500000000000	0.21500000000000	8.25500000000000	6.44000000000000	7.38250000000000	85.42250000000000	88.52750000000000	87.06250000000000	0.04500000000000	0.13500000000000	0.09000000000000	14.53250000000000	11.33750000000000	12.84750000000000	76.84999999999999	73.97000000000000	75.49750000000000	0.94000000000000	0.72750000000000	0.84500000000000	22.21000000000000	25.30250000000000	23.65750000000000	0.104878817515107	0	0.210000000000000	0.305058106045097	0	0.196000000000000	0.073298512808749	0	0.354000000000000
406	Kodarma	JHARKHAND	20	348	2011_c	91.56999999999999	89.26500000000000	89.26500000000000	0.25750000000000	0.18250000000000	0.21750000000000	8.17250000000000	10.55250000000000	9.48500000000000	80.82250000000001	81.48999999999999	80.73250000000000	0.08250000000000	0.10500000000000	0.09250000000000	19.09500000000000	18.40500000000000	19.17500000000000	79.42749999999999	82.62250000000000	80.75000000000000	0.58000000000000	0.00500000000000	0.29500000000000	19.99250000000000	17.37250000000000	18.95500000000000	0.372270900865624	0	0.118000000000000	0.501144025130895	0	0.230000000000000	0.022360203608522	2	0.041000000000000
407	Hazaribagh	JHARKHAND	20	360	2011_c	91.56500000000000	86.97750000000001	86.97750000000001	0.25000000000000	0.39000000000000	0.32750000000000	8.18500000000000	12.63250000000000	10.57500000000000	95.67749999999999	92.04750000000000	93.83750000000001	0.12500000000000	0.12250000000000	0.17250000000000	4.19750000000000	7.83000000000000	5.99000000000000	91.44499999999999	97.25500000000000	94.74750000000000	0.25750000000000	0.05000000000000	0.16750000000000	8.29750000000000	2.69500000000000	5.08500000000000	0.405200066311845	0	0.111000000000000	-0.028216783059770	0	0.096000000000000	0.571190699383974	0	0.155000000000000
408	Bhadrak	ODISHA	21	378	2011_c	97.34500000000000	97.90000000000001	97.90000000000001	0.15750000000000	0.21250000000000	0.19750000000000	2.49750000000000	1.88750000000000	2.12250000000000	92.77750000000000	91.70750000000000	92.20250000000000	0.14250000000000	0.14750000000000	0.14250000000000	7.08000000000000	8.14500000000000	7.65500000000000	73.80500000000001	67.17000000000000	70.62250000000000	0.25000000000000	0.26750000000000	0.28500000000000	25.94500000000000	32.56250000000000	29.09250000000000	0.157181958006451	0	0.221000000000000	-0.077178882766294	0	0.172000000000000	0.332009806325917	0	0.246000000000000
409	Dhenkanal	ODISHA	21	383	2011_c	97.66500000000001	97.82500000000000	97.82500000000000	0.01250000000000	0.02000000000000	0.02750000000000	2.32250000000000	2.15500000000000	2.20500000000000	94.84250000000000	93.46250000000001	94.12750000000000	0.04500000000000	0.06500000000000	0.05500000000000	5.11250000000000	6.47250000000000	5.81750000000000	72.99250000000001	70.08750000000001	71.55750000000000	0.31500000000000	0.48500000000000	0.40000000000000	26.69250000000000	29.42750000000000	28.04250000000000	0.207885253269331	0	0.067000000000000	0.013684038548875	0	0.431000000000000	0.435308908486835	0	0.161000000000000
410	Jajapur	ODISHA	21	382	2011_c	98.37250000000000	98.31000000000000	98.31000000000000	0.15250000000000	0.18250000000000	0.17000000000000	1.47500000000000	1.50750000000000	1.49500000000000	97.57250000000001	96.59999999999999	97.05750000000000	0.07750000000000	0.10750000000000	0.11250000000000	2.35000000000000	3.29250000000000	2.83000000000000	81.49750000000000	78.60500000000000	80.02750000000000	0.36000000000000	0.43750000000000	0.40000000000000	18.14250000000000	20.95750000000000	19.57250000000000	0.212757733097386	0	0.119000000000000	0.058916123125870	0	0.444000000000000	0.018910724527294	0	0.108000000000000
411	Subarnapur	ODISHA	21	392	2011_c	98.53500000000000	98.82250000000001	98.82250000000001	0.01000000000000	0.02500000000000	0.01750000000000	1.45500000000000	1.15250000000000	1.30250000000000	96.22000000000000	98.35500000000000	97.33499999999999	0.03000000000000	0.01000000000000	0.02000000000000	3.75000000000000	1.63500000000000	2.64500000000000	82.47499999999999	75.03000000000000	78.57750000000000	0.67750000000000	0.91250000000000	0.80250000000000	16.84750000000000	24.05750000000000	20.62000000000000	0.292224532378263	2	0.021000000000000	0.251938667765997	0	0.094000000000000	0.089078581529233	0	0.084000000000000
412	Nuapada	ODISHA	21	394	2011_c	99.64749999999999	99.57750000000000	99.57750000000000	0.11750000000000	0.26500000000000	0.18500000000000	0.23500000000000	0.15750000000000	0.02250000000000	93.45750000000000	90.14500000000000	91.69000000000000	0.29000000000000	0.32750000000000	0.31000000000000	6.25250000000000	9.52750000000000	8.00000000000000	68.59250000000000	69.81999999999999	69.23750000000000	0.48750000000000	0.60500000000000	0.54500000000000	30.92000000000000	29.57500000000000	30.21750000000000	0.389028238654149	2	0.015000000000000	-0.082878973282058	0	0.193000000000000	0.336579847359853	0	0.240000000000000
413	Balangir	ODISHA	21	393	2011_c	99.48999999999999	99.14250000000000	99.14250000000000	0.01750000000000	0.03000000000000	0.02500000000000	0.49250000000000	0.82750000000000	0.66250000000000	98.47000000000000	97.67000000000000	98.12500000000000	0.05500000000000	0.10500000000000	0.06500000000000	1.47500000000000	2.22500000000000	1.81000000000000	75.78250000000000	75.76000000000001	75.77249999999999	0.66500000000000	0.77750000000000	0.72250000000000	23.55250000000000	23.46250000000000	23.50500000000000	0.244482821843429	0	0.129000000000000	0.133957616369247	0	0.326000000000000	0.338817646645133	1	0.032000000000000
414	Baudh	ODISHA	21	391	2011_c	98.39500000000000	97.72250000000000	97.72250000000000	0.04750000000000	0.02750000000000	0.03750000000000	1.55750000000000	2.25000000000000	1.91250000000000	98.43250000000000	96.18250000000000	97.32750000000000	0.01750000000000	0.05250000000000	0.03500000000000	1.55000000000000	3.76500000000000	2.63750000000000	73.66000000000000	68.78749999999999	71.38750000000000	0.49250000000000	0.88000000000000	0.67000000000000	25.84750000000000	30.33250000000000	27.94250000000000	0.176772945885430	0	0.149000000000000	0.130201240183644	0	0.324000000000000	0.543433183273155	0	0.094000000000000
415	Cuttack	ODISHA	21	381	2011_c	98.62000000000000	98.25749999999999	98.25749999999999	0.09750000000000	0.08750000000000	0.09250000000000	1.28250000000000	1.65500000000000	1.47250000000000	90.05750000000000	90.55500000000001	90.32750000000000	0.15000000000000	0.19500000000000	0.17500000000000	9.79250000000000	9.25000000000000	9.49750000000000	79.45000000000000	77.61000000000000	78.51000000000001	0.76750000000000	0.80750000000000	0.79000000000000	19.78250000000000	21.58250000000000	20.70000000000000	0.249482708371620	2	0.025000000000000	-0.148327070399926	0	0.151000000000000	0.039854961312274	0	0.218000000000000
416	Kandhamal	ODISHA	21	390	2011_c	93.39749999999999	92.34250000000000	92.34250000000000	0.34750000000000	0.41250000000000	0.38250000000000	6.25500000000000	7.24500000000000	6.77750000000000	93.02000000000000	90.03749999999999	91.44750000000001	0.12750000000000	0.20500000000000	0.16500000000000	6.85250000000000	9.75750000000000	8.38750000000000	72.28749999999999	68.72250000000000	70.52750000000000	0.53500000000000	0.79250000000000	0.66500000000000	27.17750000000000	30.48500000000000	28.80750000000000	-0.125816822901105	4	0.033000000000000	-0.076097074713105	0	0.231000000000000	0.432757750818401	0	0.133000000000000
417	Nayagarh	ODISHA	21	385	2011_c	98.43500000000000	98.33000000000000	98.33000000000000	0.28750000000000	0.27500000000000	0.29000000000000	1.27750000000000	1.39500000000000	1.32250000000000	95.63000000000000	93.48750000000000	94.50000000000000	0.08750000000000	0.15500000000000	0.12500000000000	4.28250000000000	6.35750000000000	5.37500000000000	76.76500000000000	73.38249999999999	75.02000000000000	0.20000000000000	0.26500000000000	0.23250000000000	23.03500000000000	26.35250000000000	24.74750000000000	0.217396499705776	0	0.113000000000000	0.022322101671490	0	0.370000000000000	0.198451088447591	0	0.203000000000000
418	Khordha	ODISHA	21	386	2011_c	99.75749999999999	100.00000000000000	100.00000000000000	0.04000000000000	0.00000000000000	0.03500000000000	0.20250000000000	0.00000000000000	0.00000000000000	97.89000000000000	97.76000000000001	97.82250000000001	0.04250000000000	0.08500000000000	0.06500000000000	2.06750000000000	2.15500000000000	2.11250000000000	88.61499999999999	88.10750000000000	88.37000000000000	0.21750000000000	0.35750000000000	0.28750000000000	11.16750000000000	11.53500000000000	11.34250000000000	0.379288939886690	0	0.061000000000000	0.081924227349968	0	0.487000000000000	-0.134873539487280	0	0.337000000000000
419	Kalahandi	ODISHA	21	395	2011_c	98.73999999999999	99.12750000000000	99.12750000000000	0.13750000000000	0.07500000000000	0.14750000000000	1.12250000000000	0.79750000000000	0.91000000000000	96.77000000000000	95.89000000000000	96.31250000000000	0.10500000000000	0.12500000000000	0.11750000000000	3.12500000000000	3.98500000000000	3.57000000000000	72.09750000000000	73.09500000000000	72.62000000000000	0.40250000000000	0.49750000000000	0.45250000000000	27.50000000000000	26.40750000000000	26.92750000000000	0.240114247787992	0	0.075000000000000	-0.003756283474582	0	0.432000000000000	0.471407141732119	0	0.064000000000000
420	Jagatsinghapur	ODISHA	21	380	2011_c	97.31999999999999	96.22000000000000	96.22000000000000	0.13750000000000	0.09000000000000	0.11500000000000	2.54250000000000	3.69000000000000	3.12750000000000	94.38249999999999	91.21250000000001	92.90500000000000	0.03000000000000	0.12250000000000	0.07000000000000	5.58750000000000	8.66500000000000	7.02500000000000	74.11000000000000	72.14749999999999	73.15000000000001	0.33750000000000	0.15000000000000	0.27000000000000	25.55250000000000	27.70250000000000	26.58000000000000	0.130547796166140	0	0.122000000000000	-0.027023247187984	0	0.329000000000000	-0.030281170402295	0	0.470000000000000
421	Puri	ODISHA	21	387	2011_c	99.14000000000000	99.33250000000000	99.33250000000000	0.14250000000000	0.24750000000000	0.16000000000000	0.71750000000000	0.42000000000000	0.54750000000000	97.37250000000000	97.48750000000000	97.81250000000000	0.14250000000000	0.18000000000000	0.14500000000000	2.48500000000000	2.33250000000000	2.04250000000000	80.70999999999999	79.86000000000000	80.32750000000000	0.54250000000000	0.49750000000000	0.51500000000000	18.74750000000000	19.64250000000000	19.15750000000000	0.309237632993325	0	0.093000000000000	0.050150954370416	0	0.492000000000000	-0.000093814958776	0	0.467000000000000
422	Nabarangapur	ODISHA	21	397	2011_c	97.81500000000000	97.94499999999999	97.94499999999999	0.17500000000000	0.16250000000000	0.23500000000000	2.01000000000000	1.89250000000000	1.86500000000000	89.54250000000000	90.33750000000001	89.96750000000000	0.09000000000000	0.10000000000000	0.09500000000000	10.36750000000000	9.56250000000000	9.93750000000000	71.30000000000000	69.86499999999999	70.53250000000000	0.38250000000000	0.47500000000000	0.43500000000000	28.31750000000000	29.66000000000000	29.03250000000000	0.217741583367705	2	0.030000000000000	-0.169422564667181	0	0.146000000000000	0.072893642833328	0	0.419000000000000
423	Rayagada	ODISHA	21	396	2011_c	98.21250000000001	97.91000000000000	97.91000000000000	0.06000000000000	0.11500000000000	0.10250000000000	1.72750000000000	1.97500000000000	1.84250000000000	95.45250000000000	93.81999999999999	94.56999999999999	0.09000000000000	0.19250000000000	0.14250000000000	4.45750000000000	5.98750000000000	5.28750000000000	85.00250000000000	78.25749999999999	81.36250000000000	0.41000000000000	0.46250000000000	0.44000000000000	14.58750000000000	21.28000000000000	18.19750000000000	0.186190845855214	0	0.114000000000000	0.030384533041660	0	0.343000000000000	-0.029942614964699	0	0.252000000000000
424	Koraput	ODISHA	21	398	2011_c	98.20500000000000	97.95250000000000	97.95250000000000	0.08750000000000	0.14000000000000	0.15500000000000	1.70750000000000	1.90750000000000	1.77250000000000	92.71250000000001	93.93750000000000	93.39250000000000	0.12750000000000	0.15500000000000	0.11500000000000	7.16000000000000	5.90750000000000	6.49250000000000	70.86499999999999	68.38500000000001	69.47000000000000	1.13750000000000	1.26500000000000	1.20750000000000	27.99750000000000	30.35000000000000	29.32250000000000	0.222433972766098	2	0.038000000000000	-0.002845580623832	0	0.346000000000000	0.204755240418643	0	0.278000000000000
425	Malkangiri	ODISHA	21	399	2011_c	97.42000000000000	97.29500000000000	97.29500000000000	0.20750000000000	0.17750000000000	0.19250000000000	2.37250000000000	2.52750000000000	2.45500000000000	90.67749999999999	90.91500000000001	90.82500000000000	0.38750000000000	0.21250000000000	0.29000000000000	8.93500000000000	8.87250000000000	8.88500000000000	64.23250000000000	64.10500000000000	64.21500000000000	1.29750000000000	1.41750000000000	1.36500000000000	34.47000000000000	34.47750000000000	34.42000000000000	0.151118301645785	0	0.146000000000000	-0.154482005634202	0	0.125000000000000	-0.333274076757205	0	0.343000000000000
426	Anugul	ODISHA	21	384	2011_c	99.65000000000001	99.04500000000000	99.04500000000000	0.04500000000000	0.10250000000000	0.04500000000000	0.30500000000000	0.85250000000000	0.53250000000000	96.88500000000001	95.04500000000000	95.94000000000000	0.09250000000000	0.13750000000000	0.11500000000000	3.02250000000000	4.81750000000000	3.94500000000000	73.67500000000000	69.07500000000000	71.33499999999999	0.23250000000000	0.36000000000000	0.29500000000000	26.09250000000000	30.56500000000000	28.37000000000000	0.324001937720921	2	0.008000000000000	0.083538067264530	0	0.266000000000000	0.469500413504944	0	0.074000000000000
427	Kendrapara	ODISHA	21	379	2011_c	97.64000000000000	97.16000000000000	97.16000000000000	0.10000000000000	0.10750000000000	0.12000000000000	2.26000000000000	2.73250000000000	2.40500000000000	97.27249999999999	99.14500000000000	99.56750000000000	0.01750000000000	0.09250000000000	0.02250000000000	2.71000000000000	0.76250000000000	0.41000000000000	83.84500000000000	82.38750000000000	83.11750000000001	0.25250000000000	0.30250000000000	0.27750000000000	15.90250000000000	17.31000000000000	16.60500000000000	0.151659515016387	0	0.191000000000000	-0.038197184961082	0	0.364000000000000	-0.129435836771046	0	0.145000000000000
428	Ganjam	ODISHA	21	388	2011_c	98.53000000000000	98.40500000000000	98.40500000000000	0.02500000000000	0.04250000000000	0.03500000000000	1.44500000000000	1.55250000000000	1.49750000000000	95.88249999999999	95.31500000000000	95.58750000000001	0.05500000000000	0.11750000000000	0.08750000000000	4.06250000000000	4.56750000000000	4.32500000000000	80.01250000000000	81.48999999999999	80.80750000000000	0.32250000000000	0.35250000000000	0.33750000000000	19.66500000000000	18.15750000000000	18.85500000000000	0.216976855801310	0	0.095000000000000	0.075221294655907	0	0.289000000000000	-0.003806164170307	0	0.389000000000000
429	Gajapati	ODISHA	21	389	2011_c	96.55249999999999	97.81000000000000	97.81000000000000	0.13750000000000	0.11500000000000	0.13000000000000	3.31000000000000	2.07500000000000	2.69250000000000	93.63249999999999	92.79500000000000	93.13750000000000	0.16750000000000	0.22500000000000	0.19750000000000	6.20000000000000	6.98000000000000	6.66500000000000	74.44499999999999	75.24500000000000	74.87000000000000	0.37500000000000	0.41000000000000	0.39250000000000	25.18000000000000	24.34500000000000	24.73750000000000	0.112679833570934	0	0.270000000000000	-0.007435219114245	0	0.392000000000000	0.022640789904622	0	0.460000000000000
430	Mayurbhanj	ODISHA	21	376	2011_c	97.22750000000001	97.07500000000000	97.07500000000000	0.35500000000000	0.43250000000000	0.39750000000000	2.41750000000000	2.49250000000000	2.45500000000000	94.70999999999999	92.09250000000000	93.35250000000001	0.19000000000000	0.23500000000000	0.22750000000000	5.10000000000000	7.67250000000000	6.42000000000000	74.14000000000000	71.54000000000001	72.87500000000000	0.76750000000000	0.79000000000000	0.77750000000000	25.09250000000000	27.67000000000000	26.34750000000000	-0.100941226274805	0	0.210000000000000	0.000885912087079	0	0.240000000000000	0.354255709328981	0	0.135000000000000
431	Sundargarh	ODISHA	21	374	2011_c	98.50500000000000	98.46750000000000	98.46750000000000	0.07750000000000	0.20250000000000	0.09000000000000	1.41750000000000	1.33000000000000	1.35750000000000	95.40250000000000	93.79000000000001	94.59250000000000	0.31000000000000	0.36750000000000	0.34250000000000	4.28750000000000	5.84250000000000	5.06500000000000	77.67500000000000	71.02750000000000	74.83750000000001	0.53500000000000	1.04000000000000	0.87750000000000	21.79000000000000	27.93250000000000	24.28500000000000	0.178451709875122	0	0.130000000000000	0.021276831461170	0	0.432000000000000	0.170189346079669	0	0.150000000000000
432	Kendujhar	ODISHA	21	375	2011_c	98.00749999999999	98.20750000000000	98.20750000000000	0.27000000000000	0.19750000000000	0.29250000000000	1.72250000000000	1.59500000000000	1.55500000000000	96.56750000000000	95.19000000000000	95.84750000000000	0.16500000000000	0.32000000000000	0.24750000000000	3.26750000000000	4.49000000000000	3.90500000000000	74.39000000000000	69.59250000000000	71.96750000000000	0.75000000000000	0.89500000000000	0.82250000000000	24.86000000000000	29.51250000000000	27.21000000000000	0.137092779340504	0	0.227000000000000	0.012561008555456	0	0.491000000000000	0.589544224325989	1	0.028000000000000
433	Baleshwar	ODISHA	21	377	2011_c	95.36000000000000	97.35500000000000	97.35500000000000	0.10750000000000	0.13250000000000	0.12250000000000	4.53250000000000	2.51250000000000	3.53750000000000	94.06000000000000	96.55750000000000	95.31500000000000	0.05750000000000	0.06000000000000	0.06000000000000	5.88250000000000	3.38250000000000	4.62500000000000	73.43000000000001	72.69000000000000	73.09250000000000	0.45750000000000	0.51500000000000	0.48750000000000	26.11250000000000	26.79500000000000	26.42000000000000	0.071473277812172	0	0.189000000000000	0.072184212378048	0	0.224000000000000	0.113311750086076	0	0.343000000000000
434	Jharsuguda	ODISHA	21	371	2011_c	99.40500000000000	99.13249999999999	99.13249999999999	0.10000000000000	0.04250000000000	0.06000000000000	0.49500000000000	0.82500000000000	0.65000000000000	95.40000000000001	96.20000000000000	95.77750000000000	0.18500000000000	0.16500000000000	0.17500000000000	4.41500000000000	3.63500000000000	4.04750000000000	77.04000000000001	72.83499999999999	74.81999999999999	0.54500000000000	0.62250000000000	0.58000000000000	22.41500000000000	26.54250000000000	24.60000000000000	0.352630574423262	2	0.032000000000000	0.125365759630669	0	0.242000000000000	0.144269887256840	0	0.302000000000000
435	Bargarh	ODISHA	21	370	2011_c	98.27750000000000	97.19499999999999	97.19499999999999	0.09000000000000	0.16250000000000	0.14750000000000	1.63250000000000	2.64250000000000	2.11000000000000	96.59750000000000	96.67250000000000	96.64749999999999	0.11500000000000	0.18250000000000	0.15250000000000	3.28750000000000	3.14500000000000	3.20000000000000	74.86750000000001	69.77249999999999	72.36499999999999	1.06000000000000	1.40750000000000	1.23000000000000	24.07250000000000	28.82000000000000	26.40500000000000	0.260901750354103	2	0.001000000000000	0.157735965646922	0	0.165000000000000	0.194942962306783	0	0.213000000000000
436	Debagarh	ODISHA	21	373	2011_c	98.95500000000000	98.43250000000000	98.43250000000000	0.09500000000000	0.08250000000000	0.09000000000000	0.95000000000000	1.48500000000000	1.22250000000000	96.04250000000000	96.07750000000000	96.02249999999999	0.07000000000000	0.17500000000000	0.13000000000000	3.88750000000000	3.74750000000000	3.84750000000000	77.10250000000001	74.91000000000000	75.97750000000001	0.53750000000000	0.65000000000000	0.59750000000000	22.36000000000000	24.44000000000000	23.42500000000000	0.330076658002822	2	0.035000000000000	0.131962705183119	0	0.290000000000000	0.224593229125396	0	0.176000000000000
437	Sambalpur	ODISHA	21	372	2011_c	99.81750000000000	99.84500000000000	99.84500000000000	0.05250000000000	0.10000000000000	0.04500000000000	0.13000000000000	0.05500000000000	0.00000000000000	99.20000000000000	97.88249999999999	98.48750000000000	0.09250000000000	0.18000000000000	0.13750000000000	0.70750000000000	1.93750000000000	1.37500000000000	80.64500000000000	76.59750000000000	78.56250000000000	0.93250000000000	1.13500000000000	1.03500000000000	18.42250000000000	22.26750000000000	20.40250000000000	0.380719234551765	2	0.015000000000000	0.230916205928845	0	0.206000000000000	0.066554739892893	0	0.099000000000000
438	Mahasamund	CHHATTISGARH	22	411	2011_c	99.30500000000001	99.06999999999999	99.06999999999999	0.31750000000000	0.54250000000000	0.42250000000000	0.37750000000000	0.38750000000000	0.35500000000000	96.60500000000000	96.02500000000001	96.31750000000000	0.17500000000000	0.22750000000000	0.20250000000000	3.22000000000000	3.74750000000000	3.48000000000000	79.61750000000001	74.18750000000000	76.98250000000000	4.85000000000000	6.58500000000000	5.66750000000000	15.53250000000000	19.22750000000000	17.35000000000000	0.388739965329354	2	0.005000000000000	0.119795273207259	0	0.213000000000000	-0.033427148780488	0	0.327000000000000
439	Uttar Bastar Kanker	CHHATTISGARH	22	413	2011_c	98.84500000000000	98.75500000000000	98.75500000000000	0.21500000000000	0.31000000000000	0.14250000000000	0.94000000000000	0.93500000000000	0.88500000000000	96.36750000000001	96.90000000000001	96.82250000000001	0.71750000000000	0.59000000000000	0.57500000000000	2.91500000000000	2.51000000000000	2.60250000000000	77.50749999999999	76.44750000000001	76.98250000000000	7.31000000000000	8.17500000000000	7.72750000000000	15.18250000000000	15.37750000000000	15.29000000000000	0.242976836090578	0	0.114000000000000	0.302862434207122	2	0.020000000000000	0.237513655043726	0	0.080000000000000
440	Narayanpur	CHHATTISGARH	22	415	2011_c	95.96750000000000	92.62000000000000	92.62000000000000	0.00000000000000	0.00000000000000	0.00000000000000	4.03250000000000	7.38000000000000	5.85000000000000	97.13000000000000	94.27500000000001	95.91000000000000	0.60000000000000	0.54500000000000	0.57000000000000	2.27000000000000	5.18000000000000	3.52000000000000	85.22250000000000	79.74500000000000	83.12250000000000	6.03250000000000	9.00500000000000	8.03750000000000	8.74500000000000	11.25000000000000	8.84000000000000	-0.044414507997592	0	0.222000000000000	0.186585909911942	0	0.106000000000000	0.678925798677000	0	0.070000000000000
441	Dakshin Bastar Dantewada	CHHATTISGARH	22	416	2011_c	96.30750000000000	93.55500000000001	93.55500000000001	0.15250000000000	0.27500000000000	0.23750000000000	3.54000000000000	6.17000000000000	4.58250000000000	98.07750000000000	93.78000000000000	98.26250000000000	0.15000000000000	0.28750000000000	0.19000000000000	1.77250000000000	5.93250000000000	1.54750000000000	80.04500000000000	76.86000000000000	78.45500000000000	3.50500000000000	4.43500000000000	3.95250000000000	16.45000000000000	18.70500000000000	17.59250000000000	0.008972747343080	0	0.458000000000000	0.253439384907366	0	0.198000000000000	0.144689080489656	2	0.021000000000000
442	Bastar	CHHATTISGARH	22	414	2011_c	93.58499999999999	93.29500000000000	93.29500000000000	2.43250000000000	2.91000000000000	2.95250000000000	3.98250000000000	3.79500000000000	3.65750000000000	96.77249999999999	96.06000000000000	96.39749999999999	0.82250000000000	1.09500000000000	1.17750000000000	2.40500000000000	2.84500000000000	2.42500000000000	78.46500000000000	75.62500000000000	77.07750000000000	5.43500000000000	6.82000000000000	6.10750000000000	16.10000000000000	17.55500000000000	16.81500000000000	0.060970192833445	0	0.235000000000000	0.064703269986406	0	0.429000000000000	-0.056546189313453	0	0.287000000000000
443	Kondagaon	CHHATTISGARH	22	722	update2014	99.20500000000000	98.67500000000000	98.67500000000000	0.05250000000000	0.20250000000000	0.08000000000000	0.74250000000000	1.12250000000000	0.85000000000000	97.20750000000000	96.78000000000000	96.99250000000001	0.14750000000000	0.21750000000000	0.18250000000000	2.64500000000000	3.00250000000000	2.82500000000000	86.03250000000000	84.29000000000001	85.14500000000000	5.25750000000000	6.41750000000000	5.85750000000000	8.71000000000000	9.29250000000000	8.99750000000000	0.174522051807334	0	0.270000000000000	0.177008151181703	0	0.171000000000000	0.120736492454567	0	0.375000000000000
444	Gariaband	CHHATTISGARH	22	720	update2014	98.00749999999999	97.18000000000001	97.18000000000001	0.90250000000000	1.02750000000000	0.96500000000000	1.09000000000000	1.79250000000000	1.44250000000000	94.65500000000000	93.03749999999999	93.84750000000000	0.40000000000000	1.20500000000000	0.80250000000000	4.94500000000000	5.75750000000000	5.35000000000000	79.19499999999999	72.31750000000000	75.72499999999999	6.77000000000000	8.62250000000000	7.65750000000000	14.03500000000000	19.06000000000000	16.61750000000000	0.312742058998802	2	0.003000000000000	0.033803716909306	0	0.317000000000000	-0.122210736825289	0	0.123000000000000
445	Raipur	CHHATTISGARH	22	410	2011_c	99.13500000000001	99.06750000000000	99.06750000000000	0.82250000000000	0.87250000000000	0.81000000000000	0.04250000000000	0.06000000000000	0.00750000000000	99.09250000000000	97.71750000000000	98.40250000000000	0.60750000000000	0.85000000000000	0.73500000000000	0.30000000000000	1.43250000000000	0.86250000000000	76.43750000000000	73.62250000000000	75.06500000000000	6.38000000000000	7.54250000000000	6.92000000000000	17.18250000000000	18.83500000000000	18.01500000000000	0.415553676390119	2	0.008000000000000	0.336625376155265	0	0.093000000000000	0.010289537816179	0	0.427000000000000
446	Durg	CHHATTISGARH	22	409	2011_c	97.19499999999999	96.96500000000000	96.96500000000000	1.67250000000000	1.38000000000000	1.51250000000000	1.13250000000000	1.65500000000000	1.41250000000000	96.75000000000000	96.72499999999999	96.74750000000000	1.63000000000000	1.22500000000000	1.41500000000000	1.62000000000000	2.05000000000000	1.83750000000000	83.32750000000000	75.96750000000000	79.83499999999999	5.77000000000000	7.17000000000000	6.44000000000000	10.90250000000000	16.86250000000000	13.72500000000000	0.301189213745295	2	0.014000000000000	0.405227564440440	2	0.012000000000000	0.065742761288709	0	0.420000000000000
447	Dhamtari	CHHATTISGARH	22	412	2011_c	98.18750000000000	97.03749999999999	97.03749999999999	1.48250000000000	1.95250000000000	1.95500000000000	0.33000000000000	1.01000000000000	0.44750000000000	98.69499999999999	96.65250000000000	97.80500000000001	0.45500000000000	0.59750000000000	0.69750000000000	0.85000000000000	2.75000000000000	1.49750000000000	76.81500000000000	66.29750000000000	71.80000000000000	5.96750000000000	8.77000000000000	7.29250000000000	17.21750000000000	24.93250000000000	20.90750000000000	0.345869936171009	2	0.016000000000000	0.253059605500995	0	0.148000000000000	-0.045089779294264	0	0.254000000000000
448	Balod	CHHATTISGARH	22	719	update2014	97.85500000000000	98.01250000000000	98.01250000000000	0.00000000000000	0.00000000000000	0.00000000000000	2.14500000000000	1.98750000000000	1.95000000000000	98.77500000000001	99.37250000000000	99.09750000000000	0.01500000000000	0.02500000000000	0.02000000000000	1.21000000000000	0.60250000000000	0.88250000000000	82.79250000000000	74.17250000000000	78.59000000000000	5.59250000000000	7.52250000000000	6.53500000000000	11.61500000000000	18.30500000000000	14.87500000000000	0.244288696009531	2	0.039000000000000	0.449764386105215	2	0.037000000000000	0.156532760852455	0	0.251000000000000
449	Koriya	CHHATTISGARH	22	400	2011_c	97.57500000000000	95.86499999999999	95.86499999999999	1.71750000000000	2.40500000000000	2.04500000000000	0.70750000000000	1.73000000000000	1.25250000000000	93.11000000000000	92.79750000000000	92.87250000000000	2.65750000000000	1.73000000000000	2.45750000000000	4.23250000000000	5.47250000000000	4.67000000000000	75.26000000000001	74.33250000000000	74.78749999999999	6.98500000000000	7.38000000000000	7.19750000000000	17.75500000000000	18.28750000000000	18.01500000000000	0.294885367525236	2	0.010000000000000	0.098749604848449	0	0.105000000000000	-0.046378553204555	0	0.168000000000000
450	Jashpur	CHHATTISGARH	22	402	2011_c	98.83499999999999	98.39749999999999	98.39749999999999	0.00000000000000	0.02250000000000	0.00000000000000	1.16500000000000	1.58000000000000	0.92750000000000	97.44250000000000	96.41750000000000	96.93000000000001	0.00000000000000	0.00500000000000	0.00250000000000	2.55750000000000	3.57750000000000	3.06750000000000	85.97750000000001	85.96500000000000	86.30500000000001	3.84750000000000	4.04000000000000	3.80250000000000	10.17500000000000	9.99500000000000	9.89250000000000	0.087623112715344	0	0.434000000000000	-0.054639779940352	0	0.346000000000000	-0.042879884601542	0	0.451000000000000
451	Korba	CHHATTISGARH	22	404	2011_c	97.20250000000000	97.14749999999999	97.14749999999999	1.53500000000000	1.83750000000000	1.59500000000000	1.26250000000000	1.01500000000000	1.13250000000000	96.26500000000000	94.77249999999999	95.48250000000000	1.54250000000000	1.98500000000000	1.90500000000000	2.19250000000000	3.24250000000000	2.61250000000000	75.86000000000000	69.38750000000000	72.75500000000000	6.52500000000000	8.52250000000000	7.49000000000000	17.61500000000000	22.09000000000000	19.75500000000000	0.338627695454043	2	0.003000000000000	0.186356568984190	0	0.190000000000000	-0.012862601638372	0	0.300000000000000
452	Kabeerdham	CHHATTISGARH	22	407	2011_c	96.80000000000000	94.56500000000000	94.56500000000000	2.20500000000000	4.36500000000000	3.32250000000000	0.99500000000000	1.07000000000000	1.03250000000000	94.59999999999999	94.09500000000000	94.34999999999999	0.97000000000000	0.93750000000000	0.95500000000000	4.43000000000000	4.96750000000000	4.69500000000000	79.89000000000000	77.53250000000000	78.74750000000000	5.25500000000000	6.11250000000000	5.66750000000000	14.85500000000000	16.35500000000000	15.58500000000000	0.341794540839986	2	0.004000000000000	0.135367975304062	2	0.023000000000000	0.013739532037126	0	0.495000000000000
453	Janjgir - Champa	CHHATTISGARH	22	405	2011_c	97.48750000000000	96.86750000000001	96.86750000000001	2.06000000000000	2.68000000000000	2.18000000000000	0.45250000000000	0.45250000000000	0.45250000000000	97.54500000000000	95.29000000000001	96.40000000000001	1.44750000000000	2.15000000000000	1.95750000000000	1.00750000000000	2.56000000000000	1.64250000000000	79.39250000000000	78.17749999999999	79.79750000000000	5.94250000000000	7.41250000000000	6.41250000000000	14.66500000000000	14.41000000000000	13.79000000000000	0.388321280776909	2	0.015000000000000	0.243549339751334	0	0.226000000000000	0.076601751220719	0	0.401000000000000
454	Bametara	CHHATTISGARH	22	718	update2014	98.30750000000000	98.54500000000000	98.54500000000000	1.33750000000000	1.01500000000000	0.96000000000000	0.35500000000000	0.44000000000000	0.39750000000000	97.54250000000000	96.17749999999999	96.86499999999999	0.49500000000000	0.96500000000000	0.73250000000000	1.96250000000000	2.85750000000000	2.40250000000000	70.42000000000000	65.55249999999999	68.17250000000000	6.37750000000000	10.55250000000000	8.36750000000000	23.20250000000000	23.89500000000000	23.46000000000000	0.389298475977847	2	0.004000000000000	0.290272869272023	2	0.047000000000000	-0.163345541523946	0	0.188000000000000
455	Rajnandgaon	CHHATTISGARH	22	408	2011_c	98.26250000000000	96.53749999999999	96.53749999999999	1.26500000000000	1.63250000000000	1.44750000000000	0.47250000000000	1.83000000000000	1.18750000000000	98.61000000000000	96.99500000000000	97.84500000000000	0.61000000000000	1.06000000000000	0.97000000000000	0.78000000000000	1.94500000000000	1.18500000000000	82.81250000000000	77.41000000000000	80.27750000000000	5.11000000000000	7.56750000000000	6.65750000000000	12.07750000000000	15.02250000000000	13.06500000000000	0.299383998272494	2	0.004000000000000	0.394786955615248	2	0.015000000000000	0.237711438402104	0	0.127000000000000
456	Surajpur	CHHATTISGARH	22	715	update2014	99.17749999999999	98.70999999999999	98.70999999999999	0.31500000000000	0.57750000000000	0.48250000000000	0.50750000000000	0.71250000000000	0.58000000000000	97.91249999999999	96.24750000000000	97.18000000000001	0.50500000000000	0.72750000000000	0.56750000000000	1.58250000000000	3.02500000000000	2.25250000000000	78.66750000000000	77.71750000000000	78.23250000000000	5.79000000000000	6.30250000000000	6.03500000000000	15.54250000000000	15.98000000000000	15.73250000000000	0.343735738254131	2	0.020000000000000	0.138974648394242	0	0.328000000000000	-0.029122406057115	0	0.397000000000000
457	Baloda Bazar	CHHATTISGARH	22	721	update2014	97.33250000000000	95.34250000000000	95.34250000000000	2.20750000000000	2.86000000000000	2.63000000000000	0.46000000000000	1.79750000000000	1.01250000000000	96.77750000000000	95.04500000000000	95.99250000000001	0.84500000000000	1.01000000000000	0.85750000000000	2.37750000000000	3.94500000000000	3.15000000000000	76.18500000000000	71.18250000000000	73.84500000000000	6.75500000000000	9.11500000000000	7.86000000000000	17.06000000000000	19.70250000000000	18.29500000000000	0.376177005744032	2	0.001000000000000	0.214610994340201	0	0.068000000000000	0.019332179877684	0	0.293000000000000
458	Mungeli	CHHATTISGARH	22	717	update2014	99.66750000000000	99.35250000000001	99.35250000000001	0.33250000000000	0.60000000000000	0.49500000000000	0.00000000000000	0.04750000000000	0.00000000000000	97.12500000000000	95.90750000000000	96.52750000000000	1.11500000000000	1.69250000000000	1.51250000000000	1.76000000000000	2.40000000000000	1.96000000000000	80.25749999999999	83.00000000000000	81.59999999999999	3.63000000000000	4.43000000000000	4.01250000000000	16.11250000000000	12.57000000000000	14.38750000000000	0.418159300784608	2	0.014000000000000	0.233778615900673	0	0.202000000000000	0.008033430054437	0	0.498000000000000
459	Surguja	CHHATTISGARH	22	401	2011_c	98.24250000000001	96.72250000000000	96.72250000000000	1.27750000000000	2.28500000000000	1.61250000000000	0.48000000000000	0.99250000000000	0.65250000000000	95.27249999999999	89.60500000000000	93.04250000000000	1.21750000000000	2.37000000000000	2.10250000000000	3.51000000000000	8.02500000000000	4.85500000000000	73.62000000000000	74.38500000000001	74.00500000000000	5.41250000000000	5.37000000000000	5.41000000000000	20.96750000000000	20.24500000000000	20.58500000000000	0.358620040062468	2	0.016000000000000	0.082271530521100	0	0.166000000000000	-0.060134580375444	0	0.179000000000000
460	Balrampur	CHHATTISGARH	22	716	2011_c	97.64500000000000	96.21500000000000	97.19250000000000	0.95500000000000	1.99000000000000	1.38500000000000	1.40000000000000	1.79500000000000	1.42250000000000	94.62750000000000	93.45250000000000	94.02000000000000	0.90250000000000	0.93500000000000	0.92000000000000	4.47000000000000	5.61250000000000	5.06000000000000	83.41750000000000	84.05750000000000	83.73999999999999	2.95500000000000	2.62000000000000	2.79250000000000	13.62750000000000	13.32250000000000	13.46750000000000	0.046730865042748	0	0.463000000000000	-0.023876093726384	0	0.330000000000000	-0.034198986911379	0	0.432000000000000
461	Bijapur	CHHATTISGARH	22	417	2011_c	95.82750000000000	95.77000000000000	95.77000000000000	0.00000000000000	0.00000000000000	0.00000000000000	4.17250000000000	4.23000000000000	4.20250000000000	93.00500000000000	96.06500000000000	94.72000000000000	0.00000000000000	0.00000000000000	0.00000000000000	6.99500000000000	3.93500000000000	5.28000000000000	91.44750000000001	84.66750000000000	87.84999999999999	2.44000000000000	2.85000000000000	3.11750000000000	6.11250000000000	12.48250000000000	9.03250000000000	0.024179119646964	0	0.324000000000000	0.074330150979582	0	0.064000000000000	0.099718787032901	0	0.443000000000000
462	Raigarh	CHHATTISGARH	22	403	2011_c	99.36750000000001	99.01000000000001	99.01000000000001	0.34250000000000	0.62500000000000	0.49000000000000	0.29000000000000	0.36500000000000	0.32500000000000	96.24750000000000	94.96750000000000	95.59750000000000	0.58750000000000	0.54000000000000	0.56000000000000	3.16500000000000	4.49250000000000	3.84250000000000	78.24750000000000	75.39000000000000	76.89250000000000	6.45750000000000	7.63750000000000	7.01750000000000	15.29500000000000	16.97250000000000	16.09000000000000	0.377954154727578	2	0.001000000000000	0.132397611572239	0	0.092000000000000	-0.007249179542668	0	0.447000000000000
463	Bilaspur	CHHATTISGARH	22	406	2011_c	99.27000000000000	98.73999999999999	99.00000000000000	0.50000000000000	0.55500000000000	0.53000000000000	0.23000000000000	0.70500000000000	0.47000000000000	96.24250000000001	94.04000000000001	95.13249999999999	0.44500000000000	0.53750000000000	0.49250000000000	3.31250000000000	5.42250000000000	4.37500000000000	76.23000000000000	72.61499999999999	74.38750000000000	7.74750000000000	8.89500000000000	8.32000000000000	16.02250000000000	18.49000000000000	17.29250000000000	0.369742197762973	2	0.005000000000000	0.126194008826666	0	0.072000000000000	0.024066856898350	0	0.368000000000000
464	Sukma	CHHATTISGARH	22	723	update2014	94.60750000000000	94.68250000000000	94.68250000000000	0.80000000000000	0.83000000000000	0.81250000000000	4.59250000000000	4.48750000000000	4.53000000000000	92.95750000000000	95.20000000000000	96.14000000000000	1.65000000000000	0.71000000000000	0.72750000000000	5.39250000000000	4.09000000000000	3.13250000000000	85.29750000000000	86.60250000000001	86.61499999999999	2.01250000000000	3.49000000000000	3.85500000000000	12.69000000000000	9.90750000000000	9.53000000000000	0.020879014213297	0	0.180000000000000	0.166362089222005	0	0.153000000000000	-0.005207849410781	0	0.470000000000000
465	Burhanpur	MADHYA PRADESH	23	467	2011_c	95.90500000000000	94.21250000000001	94.21250000000001	1.27750000000000	1.28750000000000	1.28500000000000	2.81750000000000	4.50000000000000	3.70750000000000	90.56999999999999	94.81999999999999	92.91500000000001	0.66000000000000	0.44250000000000	0.70250000000000	8.77000000000000	4.73750000000000	6.38250000000000	74.68000000000001	69.86250000000000	71.97499999999999	1.04750000000000	1.49750000000000	1.29500000000000	24.27250000000000	28.64000000000000	26.73000000000000	0.098902358793344	2	0.022000000000000	0.000548852868543	0	0.109000000000000	0.196033050207427	0	0.250000000000000
466	Morena	MADHYA PRADESH	23	419	2011_c	94.28500000000000	93.14500000000000	93.14500000000000	0.01250000000000	0.01750000000000	0.01500000000000	5.70250000000000	6.83750000000000	6.31000000000000	85.15000000000001	92.29250000000000	88.98250000000000	0.13750000000000	0.07250000000000	0.10250000000000	14.71250000000000	7.63500000000000	10.91500000000000	79.02000000000000	83.40000000000001	81.76000000000001	3.70500000000000	4.03250000000000	3.91000000000000	17.27500000000000	12.56750000000000	14.33000000000000	0.138817657072511	0	0.054000000000000	0.311833419668006	0	0.101000000000000	-0.254112979635400	0	0.101000000000000
467	Bhind	MADHYA PRADESH	23	420	2011_c	72.39749999999999	70.81500000000000	70.81500000000000	0.35750000000000	0.52750000000000	0.51250000000000	27.24500000000000	28.65750000000000	27.87750000000000	76.61250000000000	74.21750000000000	75.17000000000000	0.60000000000000	0.62500000000000	0.61750000000000	22.78750000000000	25.15750000000000	24.21250000000000	58.37000000000000	59.16000000000000	58.78500000000000	3.50250000000000	3.45000000000000	3.47250000000000	38.12750000000000	37.39000000000000	37.74250000000000	1.311184367917823	0	0.147000000000000	0.859005403938319	0	0.150000000000000	-0.472768269244713	0	0.245000000000000
468	Gwalior	MADHYA PRADESH	23	421	2011_c	94.54500000000000	94.10750000000000	94.10750000000000	0.40000000000000	0.41750000000000	0.41000000000000	5.05500000000000	5.47500000000000	5.28000000000000	90.88750000000000	93.79000000000001	92.52500000000001	0.86750000000000	0.58250000000000	0.70750000000000	8.24500000000000	5.62750000000000	6.76750000000000	73.45999999999999	73.81250000000000	73.69499999999999	3.95500000000000	3.59500000000000	3.76250000000000	22.58500000000000	22.59250000000000	22.54250000000000	0.030366309629903	0	0.113000000000000	0.048409854526545	1	0.050000000000000	0.293682090893609	0	0.058000000000000
469	Sheopur	MADHYA PRADESH	23	418	2011_c	95.51750000000000	96.21500000000000	96.21500000000000	0.00000000000000	0.01000000000000	0.00000000000000	4.48250000000000	3.77500000000000	4.11250000000000	83.98750000000000	89.56500000000000	86.94250000000000	0.15750000000000	0.05250000000000	0.10000000000000	15.85500000000000	10.38250000000000	12.95750000000000	53.87250000000000	59.39750000000000	57.35500000000000	6.61000000000000	8.23500000000000	7.61500000000000	39.51750000000000	32.36750000000000	35.03000000000000	0.008141219834090	0	0.473000000000000	-0.224751640349584	0	0.309000000000000	-0.403459125109979	0	0.282000000000000
470	Shivpuri	MADHYA PRADESH	23	423	2011_c	97.63500000000001	98.09250000000000	98.09250000000000	0.02750000000000	0.03750000000000	0.03250000000000	2.33750000000000	1.87000000000000	2.09250000000000	87.23000000000000	92.01250000000000	89.98999999999999	0.10000000000000	0.05750000000000	0.07500000000000	12.67000000000000	7.93000000000000	9.93500000000000	62.21750000000000	63.59500000000000	63.01000000000000	4.33000000000000	4.52000000000000	4.40500000000000	33.45250000000000	31.88500000000000	32.58500000000000	0.027205685585951	0	0.483000000000000	0.073221662405663	0	0.295000000000000	0.364925738499819	0	0.194000000000000
471	Tikamgarh	MADHYA PRADESH	23	424	2011_c	84.29000000000001	83.28749999999999	83.28749999999999	0.43750000000000	0.53250000000000	0.48750000000000	15.27250000000000	16.18000000000000	15.79250000000000	75.75000000000000	77.41500000000001	77.11000000000000	1.05000000000000	1.01000000000000	0.91750000000000	23.20000000000000	21.57500000000000	21.97250000000000	40.57250000000000	42.01000000000000	41.58000000000000	9.59250000000000	8.82250000000000	9.13750000000000	49.83500000000000	49.16750000000000	49.28250000000000	-0.194039046669624	0	0.488000000000000	-0.506820051602554	0	0.368000000000000	-2.724783490006407	4	0.034000000000000
472	Neemuch	MADHYA PRADESH	23	432	2011_c	98.15500000000000	97.28500000000000	97.28500000000000	0.02500000000000	0.03250000000000	0.03000000000000	1.82000000000000	2.68250000000000	2.27500000000000	93.15750000000000	93.89500000000000	93.54000000000001	0.07000000000000	0.60000000000000	0.35000000000000	6.77250000000000	5.50500000000000	6.11000000000000	71.96750000000000	66.03250000000000	68.64500000000000	3.65750000000000	6.51500000000000	5.28250000000000	24.37500000000000	27.45250000000000	26.07250000000000	0.141367581217375	0	0.237000000000000	0.009437565846554	0	0.382000000000000	0.223492492590590	0	0.245000000000000
473	Rewa	MADHYA PRADESH	23	430	2011_c	96.20500000000000	96.94750000000001	96.94750000000001	0.00000000000000	0.00000000000000	0.00000000000000	3.79500000000000	3.05250000000000	3.40500000000000	94.93750000000000	95.40000000000001	95.18000000000001	0.00000000000000	0.00000000000000	0.00000000000000	5.06250000000000	4.60000000000000	4.82000000000000	66.41000000000000	68.30750000000000	67.38249999999999	7.34000000000000	6.70250000000000	7.01000000000000	26.25000000000000	24.99000000000000	25.60750000000000	-0.066255128491664	0	0.219000000000000	-0.070336513918744	0	0.211000000000000	0.599702191316592	1	0.015000000000000
474	Satna	MADHYA PRADESH	23	429	2011_c	97.90250000000000	97.53250000000000	97.53250000000000	0.64250000000000	0.64750000000000	0.67250000000000	1.45500000000000	1.82000000000000	1.61500000000000	95.99750000000000	94.73250000000000	95.33750000000001	0.68750000000000	0.73500000000000	0.71000000000000	3.31500000000000	4.53250000000000	3.95250000000000	59.38250000000000	59.77500000000000	59.58000000000000	11.75750000000000	10.10000000000000	10.92750000000000	28.86000000000000	30.12500000000000	29.49250000000000	-0.009823895573941	0	0.391000000000000	-0.072930139004932	0	0.221000000000000	0.760623493580641	1	0.028000000000000
475	Guna	MADHYA PRADESH	23	458	2011_c	97.03250000000000	97.78500000000000	97.78500000000000	0.30000000000000	0.33250000000000	0.31750000000000	2.66750000000000	1.88250000000000	2.26250000000000	89.38249999999999	95.52249999999999	92.64500000000000	0.16000000000000	0.18750000000000	0.17250000000000	10.45750000000000	4.29000000000000	7.18250000000000	65.75500000000000	68.96750000000000	67.76250000000000	1.27750000000000	1.13500000000000	1.19750000000000	32.96750000000000	29.89750000000000	31.04000000000000	0.038340219776227	0	0.481000000000000	-0.001523655094884	0	0.447000000000000	0.844849905796528	1	0.035000000000000
476	Ashoknagar	MADHYA PRADESH	23	459	2011_c	82.74500000000000	83.67250000000000	83.67250000000000	15.08000000000000	13.99250000000000	14.53250000000000	2.17500000000000	2.33500000000000	2.24250000000000	74.60250000000001	77.31999999999999	76.03250000000000	17.21250000000000	16.49750000000000	16.82000000000000	8.18500000000000	6.18250000000000	7.14750000000000	45.76250000000000	47.64000000000000	47.19750000000000	18.01250000000000	20.23750000000000	19.69500000000000	36.22500000000000	32.12250000000000	33.10750000000000	0.147843821422420	0	0.180000000000000	0.011687948683195	0	0.334000000000000	0.897215823618311	0	0.094000000000000
477	Mandsaur	MADHYA PRADESH	23	433	2011_c	99.42250000000000	98.92500000000000	98.92500000000000	0.14750000000000	0.15500000000000	0.15000000000000	0.43000000000000	0.92000000000000	0.69000000000000	91.89749999999999	95.69750000000001	93.95000000000000	0.20500000000000	0.21500000000000	0.21000000000000	7.89750000000000	4.08750000000000	5.84000000000000	69.13249999999999	66.84250000000000	67.84750000000000	5.75250000000000	7.66000000000000	6.84500000000000	25.11500000000000	25.49750000000000	25.30750000000000	0.162251494525005	0	0.284000000000000	0.024765590219575	0	0.210000000000000	0.000874889228234	0	0.489000000000000
478	Singrauli	MADHYA PRADESH	23	463	2011_c	98.82500000000000	98.96500000000000	98.96500000000000	0.00000000000000	0.00000000000000	0.00000000000000	1.17500000000000	1.03500000000000	1.10000000000000	94.34999999999999	95.05750000000000	94.72250000000000	0.00000000000000	0.00000000000000	0.00000000000000	5.65000000000000	4.94250000000000	5.27750000000000	60.64750000000000	62.86500000000000	61.80500000000000	10.32750000000000	9.51750000000000	9.91250000000000	29.02500000000000	27.61750000000000	28.28250000000000	0.235802160988768	0	0.083000000000000	0.035566921096799	0	0.306000000000000	0.131467472644564	0	0.341000000000000
479	Sidhi	MADHYA PRADESH	23	462	2011_c	98.66249999999999	98.48750000000000	98.48750000000000	0.00000000000000	0.00000000000000	0.00000000000000	1.33750000000000	1.51250000000000	1.39750000000000	98.01250000000000	97.04000000000001	97.69499999999999	0.00000000000000	0.00000000000000	0.00000000000000	1.98750000000000	2.96000000000000	2.30500000000000	59.63250000000000	60.05750000000000	59.84750000000000	5.22000000000000	4.92500000000000	5.07500000000000	35.14750000000000	35.01750000000000	35.07750000000000	0.233678946253762	0	0.081000000000000	0.166770755321971	0	0.301000000000000	0.939250424304420	0	0.104000000000000
480	Sagar	MADHYA PRADESH	23	427	2011_c	96.64500000000000	96.77249999999999	96.77249999999999	1.11750000000000	0.97750000000000	1.04500000000000	2.23750000000000	2.25000000000000	2.24500000000000	96.92250000000000	96.93750000000000	96.95250000000000	0.96500000000000	0.67000000000000	0.78750000000000	2.11250000000000	2.39250000000000	2.26000000000000	80.07750000000000	72.31750000000000	75.93500000000000	7.20250000000000	8.66500000000000	7.98250000000000	12.72000000000000	19.01750000000000	16.08250000000000	0.135251763999877	0	0.166000000000000	-0.025017625642650	0	0.405000000000000	-0.201408060068032	0	0.053000000000000
481	Damoh	MADHYA PRADESH	23	428	2011_c	97.63000000000000	98.32250000000001	98.32250000000001	1.03750000000000	0.66250000000000	0.84500000000000	1.33250000000000	1.01500000000000	1.17000000000000	93.46750000000000	94.95000000000000	94.42500000000000	0.41250000000000	0.37500000000000	0.43750000000000	6.12000000000000	4.67500000000000	5.13750000000000	74.91750000000000	68.23000000000000	71.33000000000000	7.26250000000000	9.19750000000000	8.29750000000000	17.82000000000000	22.57250000000000	20.37250000000000	0.170282002571867	0	0.231000000000000	0.040915256439411	0	0.304000000000000	0.053830849254930	0	0.130000000000000
482	Shajapur	MADHYA PRADESH	23	436	2011_c	98.86750000000001	97.24500000000000	97.24500000000000	0.45750000000000	0.62250000000000	0.37500000000000	0.67500000000000	2.13250000000000	1.01750000000000	98.98750000000000	98.13000000000000	98.59250000000000	0.33750000000000	0.45250000000000	0.35250000000000	0.67500000000000	1.41750000000000	1.05500000000000	79.35750000000000	80.42000000000000	79.94000000000000	4.25500000000000	5.65250000000000	5.02500000000000	16.38750000000000	13.92750000000000	15.03500000000000	0.172017151637645	0	0.302000000000000	0.161987355569668	0	0.345000000000000	-0.199307460956453	0	0.161000000000000
483	Vidisha	MADHYA PRADESH	23	443	2011_c	96.31250000000000	97.26500000000000	97.26500000000000	0.12000000000000	0.11250000000000	0.11750000000000	3.56750000000000	2.62250000000000	3.07750000000000	91.11750000000001	94.12000000000000	93.08499999999999	0.31750000000000	0.22500000000000	0.27500000000000	8.56500000000000	5.65500000000000	6.64000000000000	62.71000000000000	58.81250000000000	60.57250000000000	2.69500000000000	3.53000000000000	3.13750000000000	34.59500000000000	37.65750000000000	36.29000000000000	0.092889380928950	0	0.218000000000000	-0.003778403446411	0	0.458000000000000	0.804101548527641	0	0.156000000000000
484	Rajgarh	MADHYA PRADESH	23	442	2011_c	89.71500000000000	92.94250000000000	92.94250000000000	1.25500000000000	1.09000000000000	1.32250000000000	9.03000000000000	5.96750000000000	7.23000000000000	84.18000000000001	90.45250000000000	87.41750000000000	1.44250000000000	1.19250000000000	1.44750000000000	14.37750000000000	8.35500000000000	11.13500000000000	56.62000000000000	61.18500000000000	59.02250000000000	4.24250000000000	5.99500000000000	5.18000000000000	39.13750000000000	32.82000000000000	35.79750000000000	-0.115844057501561	0	0.162000000000000	-0.257609358974529	0	0.140000000000000	-0.098625693776560	0	0.470000000000000
485	Shahdol	MADHYA PRADESH	23	460	2011_c	98.82750000000000	98.01250000000000	98.01250000000000	0.11500000000000	0.04500000000000	0.13000000000000	1.05750000000000	1.94250000000000	1.35750000000000	98.56999999999999	97.69750000000001	98.28000000000000	0.00500000000000	0.00750000000000	0.00750000000000	1.42500000000000	2.29500000000000	1.71250000000000	69.89000000000000	65.51250000000000	67.68750000000000	8.92500000000000	9.34000000000000	9.13250000000000	21.18500000000000	25.14750000000000	23.18000000000000	0.275695986199162	2	0.023000000000000	0.231632619181891	0	0.179000000000000	0.257850336670271	0	0.086000000000000
486	Katni	MADHYA PRADESH	23	450	2011_c	96.72750000000001	97.14749999999999	97.14749999999999	1.09250000000000	0.29500000000000	0.59500000000000	2.18000000000000	2.55750000000000	2.37000000000000	94.78250000000000	93.62000000000000	94.27750000000000	0.49250000000000	1.65000000000000	1.02000000000000	4.72500000000000	4.73000000000000	4.70250000000000	60.49000000000000	57.38250000000000	58.89750000000000	13.50750000000000	14.68750000000000	14.11250000000000	26.00250000000000	27.93000000000000	26.99000000000000	0.182044460633846	0	0.052000000000000	0.060234917613615	0	0.302000000000000	0.443281847928855	0	0.085000000000000
487	Umaria	MADHYA PRADESH	23	431	2011_c	99.27000000000000	99.73999999999999	99.73999999999999	0.00000000000000	0.00000000000000	0.00000000000000	0.73000000000000	0.26000000000000	0.39000000000000	96.12000000000000	96.43250000000000	96.47499999999999	0.00000000000000	0.00000000000000	0.00000000000000	3.88000000000000	3.56750000000000	3.52500000000000	67.12750000000000	65.33499999999999	66.23000000000000	10.36500000000000	9.98000000000000	10.16500000000000	22.50750000000000	24.68500000000000	23.60500000000000	0.306788136281441	0	0.052000000000000	0.158463678345175	0	0.118000000000000	0.239291471219407	0	0.089000000000000
488	Ratlam	MADHYA PRADESH	23	434	2011_c	95.54000000000001	95.76250000000000	95.76250000000000	1.41000000000000	1.37250000000000	1.38500000000000	3.05000000000000	2.86500000000000	2.95750000000000	90.75500000000000	93.92000000000000	92.40750000000000	1.20500000000000	1.31000000000000	1.26500000000000	8.04000000000000	4.77000000000000	6.32750000000000	74.05000000000000	69.93500000000000	71.76750000000000	4.78250000000000	6.43500000000000	5.70250000000000	21.16750000000000	23.63000000000000	22.53000000000000	0.116295868304767	0	0.082000000000000	0.002896623143878	0	0.160000000000000	0.051988182127138	0	0.331000000000000
489	Bhopal	MADHYA PRADESH	23	444	2011_c	95.15000000000001	94.84000000000000	94.84000000000000	0.79000000000000	0.90500000000000	0.79250000000000	4.06000000000000	4.25500000000000	4.16500000000000	95.25749999999999	94.31250000000000	94.75500000000000	0.92000000000000	1.10750000000000	1.01500000000000	3.82250000000000	4.58000000000000	4.23000000000000	88.50250000000000	82.14250000000000	85.11750000000001	3.76750000000000	4.54750000000000	4.17500000000000	7.73000000000000	13.31000000000000	10.70750000000000	0.026512188472358	0	0.391000000000000	-0.021958681463651	0	0.370000000000000	-0.905533991512207	3	0.011000000000000
490	Ujjain	MADHYA PRADESH	23	435	2011_c	97.11000000000000	97.48999999999999	97.48999999999999	0.63500000000000	0.76250000000000	0.70250000000000	2.25500000000000	1.74750000000000	1.99250000000000	94.91750000000000	96.86499999999999	95.92749999999999	0.70750000000000	0.94750000000000	0.83250000000000	4.37500000000000	2.18750000000000	3.24000000000000	72.48999999999999	67.57750000000000	69.77000000000000	4.10250000000000	5.52750000000000	4.90250000000000	23.40750000000000	26.89500000000000	25.32750000000000	0.212191971430945	2	0.035000000000000	0.097398510328058	0	0.294000000000000	0.072552359639312	0	0.369000000000000
491	Raisen	MADHYA PRADESH	23	446	2011_c	97.61499999999999	97.05249999999999	97.05249999999999	0.80000000000000	0.89250000000000	0.84500000000000	1.58500000000000	2.05500000000000	1.82500000000000	91.62500000000000	92.76750000000000	92.22000000000000	0.81500000000000	1.04500000000000	0.93250000000000	7.56000000000000	6.18750000000000	6.84750000000000	67.50500000000000	61.23250000000000	64.27000000000000	7.56000000000000	8.25750000000000	7.92250000000000	24.93500000000000	30.51000000000000	27.80750000000000	0.167808416998815	0	0.175000000000000	-0.023373271146845	0	0.168000000000000	0.152656590725702	0	0.328000000000000
492	Sehore	MADHYA PRADESH	23	445	2011_c	97.23000000000000	97.28250000000000	97.28250000000000	0.43750000000000	0.43500000000000	0.43500000000000	2.33250000000000	2.28250000000000	2.30500000000000	96.00250000000000	96.81250000000000	96.43250000000000	0.51750000000000	0.42250000000000	0.54750000000000	3.48000000000000	2.76500000000000	3.02000000000000	78.16500000000001	77.14250000000000	77.62750000000000	6.08750000000000	5.76000000000000	6.01750000000000	15.74750000000000	17.09750000000000	16.35500000000000	0.133564889239233	0	0.172000000000000	0.111923538872104	0	0.267000000000000	-0.102687480632468	0	0.178000000000000
493	Jabalpur	MADHYA PRADESH	23	451	2011_c	97.57750000000000	96.97499999999999	96.97499999999999	0.50250000000000	0.82250000000000	0.66750000000000	1.92000000000000	2.20250000000000	2.07000000000000	96.61750000000001	96.08000000000000	96.34000000000000	0.47750000000000	0.28000000000000	0.37500000000000	2.90500000000000	3.64000000000000	3.28500000000000	72.89250000000000	64.63750000000000	68.61250000000000	5.13750000000000	6.59500000000000	6.11250000000000	21.97000000000000	28.76750000000000	25.27500000000000	0.211475245161796	2	0.023000000000000	0.181135755182176	0	0.108000000000000	0.199912129836431	0	0.210000000000000
494	Dewas	MADHYA PRADESH	23	437	2011_c	97.98250000000000	97.84999999999999	97.84999999999999	0.04250000000000	0.03500000000000	0.03750000000000	1.97500000000000	2.11500000000000	2.05000000000000	95.92500000000000	96.57250000000001	96.26250000000000	0.00000000000000	0.00000000000000	0.00000000000000	4.07500000000000	3.42750000000000	3.73750000000000	80.43000000000001	79.64000000000000	80.00749999999999	1.71250000000000	2.02750000000000	1.88500000000000	17.85750000000000	18.33250000000000	18.10750000000000	0.197265711447836	2	0.041000000000000	0.099549023540438	0	0.268000000000000	-0.036700184427966	0	0.189000000000000
495	Anuppur	MADHYA PRADESH	23	461	2011_c	97.36000000000000	98.64000000000000	98.64000000000000	0.50250000000000	0.24250000000000	0.29250000000000	2.13750000000000	1.11750000000000	1.39000000000000	95.88500000000001	95.87500000000000	96.29250000000000	0.22500000000000	0.22250000000000	0.18250000000000	3.89000000000000	3.90250000000000	3.52500000000000	71.94250000000000	67.96750000000000	69.97250000000000	8.84250000000000	8.83000000000000	8.83000000000000	19.21500000000000	23.20250000000000	21.19750000000000	0.293026005492595	2	0.016000000000000	0.154665445849282	0	0.217000000000000	0.027415716658940	0	0.387000000000000
496	Jhabua	MADHYA PRADESH	23	464	2011_c	96.80750000000000	97.42250000000000	97.42250000000000	0.51500000000000	0.47500000000000	0.49000000000000	2.67750000000000	2.10250000000000	2.37000000000000	95.17250000000000	92.28250000000000	93.97250000000000	0.31250000000000	0.24500000000000	0.27750000000000	4.51500000000000	7.47250000000000	5.75000000000000	74.30500000000001	70.11499999999999	72.02500000000001	2.99250000000000	2.13750000000000	2.54750000000000	22.70250000000000	27.74750000000000	25.42750000000000	0.169930158497851	0	0.086000000000000	0.019732417723581	0	0.335000000000000	0.193382687396472	0	0.279000000000000
497	Dindori	MADHYA PRADESH	23	453	2011_c	98.93500000000000	98.63500000000001	98.63500000000001	0.00250000000000	0.01000000000000	0.00750000000000	1.06250000000000	1.35500000000000	1.21250000000000	96.91000000000000	98.17250000000000	97.54500000000000	0.01250000000000	0.02250000000000	0.01750000000000	3.07750000000000	1.80500000000000	2.43750000000000	76.01500000000000	71.73000000000000	73.84250000000000	5.27250000000000	5.74000000000000	5.50750000000000	18.71250000000000	22.53000000000000	20.65000000000000	0.306891798335384	2	0.011000000000000	0.222004781712854	0	0.115000000000000	0.004444670829112	0	0.435000000000000
498	Narsimhapur	MADHYA PRADESH	23	452	2011_c	97.82750000000000	97.87500000000000	97.87500000000000	0.00000000000000	0.00000000000000	0.00000000000000	2.17250000000000	2.12500000000000	2.15500000000000	95.73750000000000	96.93500000000000	96.35500000000000	0.00000000000000	0.00000000000000	0.00000000000000	4.26250000000000	3.06500000000000	3.64500000000000	71.34250000000000	63.84000000000000	67.35250000000001	8.79250000000000	11.21750000000000	10.08750000000000	19.86500000000000	24.94250000000000	22.56000000000000	0.204494189898395	2	0.027000000000000	0.161410777803656	0	0.091000000000000	0.103040631346481	0	0.196000000000000
499	Dhar	MADHYA PRADESH	23	438	2011_c	99.27249999999999	98.34750000000000	98.34750000000000	0.06000000000000	0.54250000000000	0.25000000000000	0.66750000000000	1.11000000000000	0.86750000000000	96.25250000000000	93.13750000000000	94.56999999999999	0.93500000000000	0.93000000000000	0.93250000000000	2.81250000000000	5.93250000000000	4.49750000000000	75.77500000000001	70.98250000000000	73.14500000000000	4.24750000000000	5.01500000000000	4.67500000000000	19.97750000000000	24.00250000000000	22.18000000000000	0.200311150224817	0	0.173000000000000	0.001490803919863	0	0.446000000000000	0.116513728719361	0	0.166000000000000
500	Indore	MADHYA PRADESH	23	439	2011_c	98.33499999999999	98.63249999999999	98.63249999999999	0.15000000000000	0.24750000000000	0.20000000000000	1.51500000000000	1.12000000000000	1.30750000000000	90.10750000000000	88.86000000000000	89.45000000000000	0.42500000000000	0.65750000000000	0.54500000000000	9.46750000000000	10.48250000000000	10.00500000000000	78.76000000000001	73.70500000000000	76.09500000000000	3.51750000000000	2.31000000000000	3.03250000000000	17.72250000000000	23.98500000000000	20.87250000000000	0.245689306754913	0	0.124000000000000	-0.146023599961556	0	0.329000000000000	0.061067134768283	0	0.242000000000000
501	Mandla	MADHYA PRADESH	23	454	2011_c	99.28000000000000	97.52249999999999	97.52249999999999	0.30500000000000	0.39750000000000	0.35250000000000	0.41500000000000	2.08000000000000	1.26500000000000	98.71500000000000	97.89000000000000	98.61750000000001	0.13750000000000	0.23750000000000	0.20500000000000	1.14750000000000	1.87250000000000	1.17750000000000	76.67000000000000	70.20000000000000	73.40500000000000	7.67000000000000	7.01750000000000	7.33250000000000	15.66000000000000	22.78250000000000	19.26250000000000	0.291339911909738	2	0.028000000000000	0.338488741115570	0	0.105000000000000	0.001051545950093	0	0.309000000000000
502	Hoshangabad	MADHYA PRADESH	23	449	2011_c	99.69750000000001	99.51500000000000	99.51500000000000	0.19250000000000	0.18750000000000	0.17750000000000	0.11000000000000	0.29750000000000	0.08750000000000	97.83250000000000	98.49750000000000	98.33750000000001	0.57750000000000	0.51250000000000	0.46750000000000	1.59000000000000	0.99000000000000	1.19500000000000	76.85250000000001	66.71500000000000	71.48999999999999	4.48000000000000	4.85750000000000	4.94500000000000	18.66750000000000	28.42750000000000	23.56500000000000	0.335165247707312	0	0.074000000000000	0.282449760828257	0	0.171000000000000	0.114452545314321	0	0.272000000000000
503	Seoni	MADHYA PRADESH	23	456	2011_c	98.51750000000000	98.70250000000000	98.70250000000000	0.24500000000000	0.39000000000000	0.32250000000000	1.23750000000000	0.90750000000000	1.06500000000000	98.80000000000000	98.56250000000000	98.67500000000000	0.20000000000000	0.32500000000000	0.26250000000000	1.00000000000000	1.11250000000000	1.06250000000000	69.82250000000001	61.54000000000000	65.56999999999999	10.73250000000000	11.46500000000000	11.12500000000000	19.44500000000000	26.99500000000000	23.30500000000000	0.291151852216519	2	0.026000000000000	0.396202724775520	2	0.040000000000000	0.021368556625926	0	0.435000000000000
504	Alirajpur	MADHYA PRADESH	23	465	2011_c	96.26000000000001	97.28250000000000	97.28250000000000	0.88750000000000	0.61750000000000	0.79750000000000	2.85250000000000	2.10000000000000	2.23750000000000	97.69000000000000	97.65750000000000	97.67000000000000	0.29000000000000	0.31250000000000	0.30250000000000	2.02000000000000	2.03000000000000	2.02750000000000	80.50250000000000	64.22499999999999	71.40250000000000	5.11750000000000	5.77250000000000	6.40750000000000	14.38000000000000	30.00250000000000	22.19000000000000	0.143048084074074	0	0.182000000000000	-0.006279176085704	0	0.429000000000000	0.148024585026446	0	0.122000000000000
505	Chhindwara	MADHYA PRADESH	23	455	2011_c	98.80750000000000	98.32750000000000	98.32750000000000	0.00250000000000	0.00500000000000	0.00250000000000	1.19000000000000	1.66750000000000	1.26000000000000	98.04250000000000	98.44250000000000	98.25749999999999	0.00500000000000	0.04750000000000	0.02500000000000	1.95250000000000	1.51000000000000	1.71750000000000	77.27750000000000	66.98250000000000	71.91750000000000	8.46500000000000	9.90250000000000	9.21250000000000	14.25750000000000	23.11500000000000	18.87000000000000	0.306206760628538	2	0.012000000000000	0.405057200633884	2	0.008000000000000	0.001570886265227	0	0.454000000000000
506	Harda	MADHYA PRADESH	23	448	2011_c	93.85750000000000	94.75749999999999	94.75749999999999	5.04750000000000	4.10250000000000	4.56000000000000	1.09500000000000	1.14000000000000	1.11250000000000	93.64749999999999	93.32250000000001	93.48750000000000	3.02500000000000	2.83000000000000	3.09750000000000	3.32750000000000	3.84750000000000	3.41500000000000	69.71750000000000	65.23500000000000	67.28749999999999	4.05250000000000	5.89750000000000	5.04250000000000	26.23000000000000	28.86750000000000	27.67000000000000	0.274627784931138	0	0.055000000000000	0.195069441938747	0	0.102000000000000	0.092751106599052	0	0.412000000000000
507	West Nimar	MADHYA PRADESH	23	440	2011_c	98.25749999999999	98.24250000000001	98.24250000000001	0.00500000000000	0.00250000000000	0.00500000000000	1.73750000000000	1.75500000000000	1.74500000000000	94.51750000000000	95.31750000000000	95.03000000000000	0.01000000000000	0.00500000000000	0.00750000000000	5.47250000000000	4.67750000000000	4.96250000000000	71.33250000000000	66.29500000000000	68.65750000000000	5.43500000000000	6.30000000000000	5.89500000000000	23.23250000000000	27.40500000000000	25.44750000000000	0.176447432951575	0	0.121000000000000	0.007323340220395	0	0.484000000000000	0.197279705943705	0	0.217000000000000
508	East Nimar	MADHYA PRADESH	23	466	2011_c	96.77249999999999	96.53500000000000	96.53500000000000	1.30250000000000	1.39750000000000	1.35250000000000	1.92500000000000	2.06750000000000	1.99750000000000	94.29750000000000	94.58250000000000	94.44250000000000	1.30750000000000	1.38000000000000	1.34500000000000	4.39500000000000	4.03750000000000	4.21250000000000	72.15750000000000	62.38250000000000	67.03500000000000	5.51000000000000	8.08500000000000	6.86500000000000	22.33250000000000	29.53250000000000	26.10000000000000	0.201247518459046	0	0.068000000000000	0.115454871986680	0	0.172000000000000	0.188923867787200	0	0.239000000000000
509	Balaghat	MADHYA PRADESH	23	457	2011_c	99.54250000000000	98.86000000000000	98.86000000000000	0.45750000000000	0.89250000000000	0.63750000000000	0.00000000000000	0.24750000000000	0.09500000000000	97.63249999999999	97.11000000000000	97.36750000000001	0.45250000000000	0.51750000000000	0.48750000000000	1.91500000000000	2.37250000000000	2.14500000000000	74.90000000000001	68.39749999999999	71.74250000000001	5.46500000000000	6.49000000000000	5.96750000000000	19.63500000000000	25.11250000000000	22.29000000000000	0.369699907786013	2	0.015000000000000	0.339160808941264	2	0.014000000000000	-0.180444226786481	0	0.052000000000000
510	Barwani	MADHYA PRADESH	23	441	2011_c	94.11250000000000	93.12750000000000	93.12750000000000	0.95000000000000	1.19750000000000	1.08250000000000	4.93750000000000	5.67500000000000	5.33000000000000	88.45500000000000	86.38000000000000	87.37750000000000	0.39500000000000	0.61000000000000	0.50750000000000	11.15000000000000	13.01000000000000	12.11500000000000	77.43750000000000	71.33000000000000	74.27000000000000	6.37500000000000	6.68250000000000	6.52250000000000	16.18750000000000	21.98750000000000	19.20750000000000	-0.028056678612546	4	0.023000000000000	-0.349892956346289	0	0.106000000000000	-0.000186429724206	0	0.312000000000000
511	Agar Malwa	MADHYA PRADESH	23	724	update2014	99.79250000000000	98.43250000000000	98.43250000000000	0.20750000000000	0.38500000000000	0.37250000000000	0.00000000000000	1.18250000000000	0.54250000000000	95.63249999999999	96.44750000000001	96.60250000000001	1.12250000000000	0.64500000000000	1.14500000000000	3.24500000000000	2.90750000000000	2.25250000000000	59.89250000000000	66.89749999999999	64.06750000000000	16.08500000000000	10.07500000000000	12.50250000000000	24.02250000000000	23.02750000000000	23.43000000000000	0.130157401349932	0	0.442000000000000	0.117134365941762	0	0.396000000000000	0.156779116319014	0	0.205000000000000
512	Datia	MADHYA PRADESH	23	422	2011_c	97.02000000000000	97.67000000000000	97.67000000000000	0.00000000000000	0.00000000000000	0.00000000000000	2.98000000000000	2.33000000000000	2.66250000000000	89.83000000000000	90.91750000000000	90.43000000000001	0.00000000000000	0.00750000000000	0.00500000000000	10.17000000000000	9.07500000000000	9.56500000000000	63.68250000000000	65.37500000000000	64.55750000000000	8.20250000000000	9.78750000000000	9.24250000000000	28.11500000000000	24.83750000000000	26.20000000000000	-0.200275324155088	0	0.098000000000000	0.222150819299497	0	0.115000000000000	0.177959694717680	0	0.280000000000000
513	Chhatarpur	MADHYA PRADESH	23	425	2011_c	94.07750000000000	94.52500000000001	94.52500000000001	0.26500000000000	0.34500000000000	0.30750000000000	5.65750000000000	5.13000000000000	5.37750000000000	90.09999999999999	93.01500000000000	92.04750000000000	0.57750000000000	0.33750000000000	0.54000000000000	9.32250000000000	6.64750000000000	7.41250000000000	66.15000000000001	65.99500000000000	66.06500000000000	7.26000000000000	7.56250000000000	7.43000000000000	26.59000000000000	26.44250000000000	26.50500000000000	0.014409221261378	0	0.215000000000000	0.056989329051905	0	0.106000000000000	0.113670586797997	0	0.331000000000000
514	Panna	MADHYA PRADESH	23	426	2011_c	94.94499999999999	96.44499999999999	96.44499999999999	1.93750000000000	1.76500000000000	1.93250000000000	3.11750000000000	1.79000000000000	2.34500000000000	91.92500000000000	91.94499999999999	92.02000000000000	1.80250000000000	2.30250000000000	1.99500000000000	6.27250000000000	5.75250000000000	5.98500000000000	63.65000000000000	59.52750000000000	61.42250000000000	12.83750000000000	14.61500000000000	13.80000000000000	23.51250000000000	25.85750000000000	24.77750000000000	0.110811192834639	0	0.271000000000000	-0.001793114893585	0	0.417000000000000	0.198627033141843	0	0.204000000000000
515	Betul	MADHYA PRADESH	23	447	2011_c	98.16249999999999	98.50500000000000	98.50500000000000	0.75000000000000	0.83250000000000	0.78000000000000	1.08750000000000	0.66250000000000	0.86750000000000	97.85250000000001	96.87000000000000	97.67500000000000	0.81750000000000	1.41500000000000	1.04000000000000	1.33000000000000	1.71500000000000	1.28500000000000	77.89500000000000	68.98999999999999	73.32500000000000	8.51500000000000	10.31250000000000	9.44000000000000	13.59000000000000	20.69750000000000	17.23500000000000	0.334373688466185	2	0.014000000000000	0.376268566120702	0	0.064000000000000	-0.066218575723804	0	0.214000000000000
516	Niwari	MADHYA PRADESH	23	782	2018	0.00000000000000	0.00000000000000	0.00000000000000	0.00000000000000	0.00000000000000	0.00000000000000	0.00000000000000	0.00000000000000	0.00000000000000	0.00000000000000	0.00000000000000	0.00000000000000	0.00000000000000	0.00000000000000	0.00000000000000	0.00000000000000	0.00000000000000	0.00000000000000	0.00000000000000	0.00000000000000	0.00000000000000	0.00000000000000	0.00000000000000	0.00000000000000	0.00000000000000	0.00000000000000	0.00000000000000	-0.398959627874644	0	0.168000000000000	-0.513212402562703	0	0.143000000000000	-0.473093842353460	0	0.330000000000000
517	Valsad	GUJARAT	24	491	2011_c	99.06250000000000	99.17250000000000	99.17250000000000	0.03250000000000	0.06250000000000	0.04250000000000	0.90500000000000	0.76500000000000	0.77250000000000	97.11499999999999	97.19750000000001	97.16500000000001	0.02750000000000	0.02000000000000	0.02250000000000	2.85750000000000	2.78250000000000	2.81250000000000	83.50250000000000	73.81250000000000	78.26250000000000	0.08250000000000	0.13500000000000	0.11250000000000	16.41500000000000	26.05250000000000	21.62500000000000	0.330527574302478	2	0.026000000000000	0.258735410895544	0	0.059000000000000	-0.050304623790743	0	0.342000000000000
518	Amreli	GUJARAT	24	480	2011_c	95.25500000000000	96.24750000000000	96.24750000000000	0.20250000000000	0.28750000000000	0.25750000000000	4.54250000000000	3.46500000000000	3.88250000000000	90.29750000000000	93.56000000000000	92.11499999999999	0.07250000000000	0.09750000000000	0.09750000000000	9.63000000000000	6.34250000000000	7.78750000000000	67.53500000000000	68.96250000000001	67.93250000000000	0.12500000000000	0.32500000000000	0.24500000000000	32.34000000000000	30.71250000000000	31.82250000000000	0.063712650086612	0	0.130000000000000	-0.046019540900196	0	0.316000000000000	0.414438019154021	0	0.238000000000000
519	The Dangs	GUJARAT	24	489	2011_c	73.05750000000000	81.85500000000000	81.85500000000000	0.00000000000000	0.00000000000000	0.00000000000000	26.94250000000000	18.14500000000000	22.60000000000000	70.70999999999999	69.07750000000000	69.81250000000000	0.00000000000000	0.00000000000000	0.00000000000000	29.29000000000000	30.92250000000000	30.18750000000000	59.60250000000000	50.13000000000000	54.26750000000000	1.87500000000000	1.14250000000000	1.33500000000000	38.52250000000000	48.72750000000000	44.39750000000000	-1.277574013726320	0	0.056000000000000	-1.366663667730630	0	0.163000000000000	0.264249643487284	0	0.393000000000000
520	Banas Kantha	GUJARAT	24	469	2011_c	97.02500000000001	97.00000000000000	97.00000000000000	0.07250000000000	0.06000000000000	0.07250000000000	2.90250000000000	2.94000000000000	2.88250000000000	86.03749999999999	92.05750000000000	89.27750000000000	0.05000000000000	0.03750000000000	0.04250000000000	13.91250000000000	7.90500000000000	10.68000000000000	75.40500000000000	71.25000000000000	72.92000000000000	0.24250000000000	0.82750000000000	0.58250000000000	24.35250000000000	27.92250000000000	26.49750000000000	0.127742310055152	0	0.094000000000000	-0.012308930621053	0	0.448000000000000	0.400859881845937	0	0.103000000000000
521	Patan	GUJARAT	24	470	2011_c	95.39500000000000	97.75000000000000	97.75000000000000	0.03250000000000	0.04250000000000	0.03750000000000	4.57250000000000	2.20750000000000	3.33750000000000	87.45750000000000	91.33750000000001	89.56750000000000	0.02750000000000	0.08250000000000	0.06000000000000	12.51500000000000	8.58000000000000	10.37250000000000	79.02249999999999	74.65000000000001	76.29500000000000	0.31750000000000	1.07000000000000	0.76750000000000	20.66000000000000	24.28000000000000	22.93750000000000	0.101090716004538	0	0.158000000000000	0.109100618356121	0	0.271000000000000	0.295092309487311	0	0.078000000000000
522	Mahesana	GUJARAT	24	471	2011_c	99.26000000000001	99.40250000000000	99.40250000000000	0.05000000000000	0.08000000000000	0.06750000000000	0.69000000000000	0.51750000000000	0.59250000000000	96.45500000000000	98.82500000000000	98.07500000000000	0.07500000000000	0.05000000000000	0.05750000000000	3.47000000000000	1.12500000000000	1.86750000000000	82.44000000000000	72.77249999999999	76.74500000000000	0.31000000000000	0.72500000000000	0.56000000000000	17.25000000000000	26.50250000000000	22.69500000000000	0.219782825176465	0	0.213000000000000	-0.066389527249944	0	0.341000000000000	0.015077914307258	0	0.436000000000000
523	Gandhinagar	GUJARAT	24	473	2011_c	98.37250000000000	99.83250000000000	99.83250000000000	0.06250000000000	0.01500000000000	0.04000000000000	1.56500000000000	0.15250000000000	0.30000000000000	96.93750000000000	99.61000000000000	98.72750000000001	0.01250000000000	0.01250000000000	0.01250000000000	3.05000000000000	0.37750000000000	1.26000000000000	91.04250000000000	84.59250000000000	87.16750000000000	0.14500000000000	0.39750000000000	0.29750000000000	8.81250000000000	15.01000000000000	12.53500000000000	0.297326599518285	0	0.101000000000000	0.183977910499895	0	0.304000000000000	-0.079385755417890	0	0.378000000000000
524	Ahmadabad	GUJARAT	24	474	2011_c	97.69250000000000	96.86499999999999	96.86499999999999	0.00000000000000	0.00000000000000	0.00000000000000	2.30750000000000	3.13500000000000	2.75500000000000	96.88249999999999	96.81750000000000	96.90000000000001	0.01000000000000	0.00000000000000	0.00000000000000	3.10750000000000	3.18250000000000	3.10000000000000	91.53000000000000	85.86750000000001	88.18500000000000	0.13250000000000	0.20250000000000	0.17250000000000	8.33750000000000	13.93000000000000	11.64250000000000	0.137446069882545	0	0.082000000000000	0.062184158818663	0	0.401000000000000	-0.262659029955914	0	0.179000000000000
525	Panch Mahals	GUJARAT	24	484	2011_c	98.72499999999999	98.90250000000000	98.90250000000000	0.02000000000000	0.02000000000000	0.02000000000000	1.25500000000000	1.07750000000000	1.15500000000000	91.92000000000000	92.99250000000001	92.47000000000000	0.03000000000000	0.01000000000000	0.02000000000000	8.05000000000000	6.99750000000000	7.51000000000000	73.13750000000000	69.13500000000001	70.92749999999999	0.14500000000000	0.48000000000000	0.33250000000000	26.71750000000000	30.38500000000000	28.74000000000000	0.218329526735390	0	0.164000000000000	-0.005324079429729	0	0.454000000000000	1.053604519137957	1	0.011000000000000
526	Dohad	GUJARAT	24	485	2011_c	98.85500000000000	98.55500000000001	98.55500000000001	0.01250000000000	0.01500000000000	0.01250000000000	1.13250000000000	1.43000000000000	1.28500000000000	93.38750000000000	92.74750000000000	93.30500000000001	0.01750000000000	0.01000000000000	0.01250000000000	6.59500000000000	7.24250000000000	6.68250000000000	67.15000000000001	65.10500000000000	66.01000000000001	0.13250000000000	0.18500000000000	0.16000000000000	32.71750000000000	34.71000000000000	33.83000000000000	0.219415262908829	0	0.112000000000000	-0.006064502613314	0	0.440000000000000	0.720220573631457	0	0.126000000000000
527	Vadodara	GUJARAT	24	486	2011_c	97.08499999999999	98.04750000000000	98.04750000000000	0.04500000000000	0.03750000000000	0.04000000000000	2.87000000000000	1.91500000000000	2.36250000000000	92.98750000000000	97.07750000000000	95.25500000000000	0.03750000000000	0.01500000000000	0.02750000000000	6.97500000000000	2.90750000000000	4.71750000000000	75.04000000000001	63.89500000000000	68.69250000000000	0.31250000000000	0.80250000000000	0.59500000000000	24.64750000000000	35.30250000000000	30.71250000000000	0.118188709223683	0	0.217000000000000	0.029169355985056	0	0.440000000000000	0.688120507762022	0	0.081000000000000
528	Bharuch	GUJARAT	24	488	2011_c	98.54250000000000	99.05000000000000	99.05000000000000	0.07000000000000	0.08750000000000	0.07000000000000	1.38750000000000	0.86250000000000	1.03000000000000	94.87250000000000	98.42500000000000	96.95999999999999	0.04500000000000	0.03250000000000	0.04000000000000	5.08250000000000	1.54250000000000	3.00000000000000	78.69250000000000	65.73500000000000	71.51250000000000	0.29000000000000	1.18000000000000	0.78750000000000	21.01750000000000	33.08500000000000	27.70000000000000	0.103238400924945	0	0.488000000000000	0.078993773463454	0	0.474000000000000	0.242277516750509	0	0.278000000000000
529	Porbandar	GUJARAT	24	478	2011_c	98.97750000000001	98.43250000000000	98.43250000000000	0.04000000000000	0.04000000000000	0.04000000000000	0.98250000000000	1.52750000000000	1.26500000000000	97.23750000000000	97.08000000000000	97.35750000000000	0.01250000000000	0.04500000000000	0.06250000000000	2.75000000000000	2.87500000000000	2.58000000000000	78.49500000000000	69.14000000000000	73.24750000000000	0.23500000000000	1.41250000000000	0.90750000000000	21.27000000000000	29.44750000000000	25.84500000000000	0.274456232217653	0	0.062000000000000	0.192810226626988	0	0.242000000000000	0.436136706248585	0	0.090000000000000
530	Narmada	GUJARAT	24	487	2011_c	94.99250000000001	89.53500000000000	89.53500000000000	0.02250000000000	0.05000000000000	0.03750000000000	4.98500000000000	10.41500000000000	7.81250000000000	93.88000000000000	89.68750000000000	94.22250000000000	0.03000000000000	0.00250000000000	0.01750000000000	6.09000000000000	10.31000000000000	5.76000000000000	81.91500000000001	80.38000000000000	81.05500000000001	0.12250000000000	0.14750000000000	0.13250000000000	17.96250000000000	19.47250000000000	18.81250000000000	-0.196082683152152	4	0.038000000000000	0.020642180031354	0	0.301000000000000	-0.022466592632349	0	0.077000000000000
531	Surat	GUJARAT	24	492	2011_c	98.58750000000001	99.29000000000001	99.29000000000001	0.08250000000000	0.06000000000000	0.08500000000000	1.33000000000000	0.65000000000000	0.85500000000000	94.76500000000000	95.58000000000000	95.17749999999999	0.07500000000000	0.06750000000000	0.07250000000000	5.16000000000000	4.35250000000000	4.75000000000000	86.52249999999999	80.68500000000000	83.31500000000000	0.16750000000000	0.44000000000000	0.31500000000000	13.31000000000000	18.87500000000000	16.37000000000000	0.121444532922238	0	0.431000000000000	0.052059528446714	0	0.374000000000000	-0.124426089893763	0	0.196000000000000
532	Tapi	GUJARAT	24	493	2011_c	98.79500000000000	99.57250000000001	99.57250000000001	0.06750000000000	0.05000000000000	0.06250000000000	1.13750000000000	0.37750000000000	0.73750000000000	93.13000000000000	95.19750000000001	94.81750000000000	0.20000000000000	0.07250000000000	0.17250000000000	6.67000000000000	4.73000000000000	5.01000000000000	74.66500000000001	65.31999999999999	69.83250000000000	0.71000000000000	1.16500000000000	0.94750000000000	24.62500000000000	33.51500000000000	29.22000000000000	-0.106703554713569	0	0.285000000000000	-0.046330122235345	0	0.248000000000000	0.293006744900523	0	0.237000000000000
533	Aravalli	GUJARAT	24	725	update2014	99.12750000000000	99.54000000000001	99.54000000000001	0.00750000000000	0.00250000000000	0.01000000000000	0.86500000000000	0.45750000000000	0.64750000000000	96.88000000000000	98.11499999999999	97.59500000000000	0.00250000000000	0.00000000000000	0.00500000000000	3.11750000000000	1.88500000000000	2.40000000000000	84.61750000000001	79.12500000000000	81.45500000000000	0.08750000000000	0.08250000000000	0.08250000000000	15.29500000000000	20.79250000000000	18.46250000000000	0.285247185824351	0	0.055000000000000	0.176045464082049	0	0.204000000000000	-0.001015971444544	0	0.476000000000000
534	Botad	GUJARAT	24	726	update2014	99.50000000000000	99.72250000000000	99.72250000000000	0.01000000000000	0.01250000000000	0.01000000000000	0.49000000000000	0.26500000000000	0.31500000000000	90.11000000000000	99.43500000000000	96.81750000000000	0.10250000000000	0.01500000000000	0.13000000000000	9.78750000000000	0.55000000000000	3.05250000000000	73.14749999999999	75.19499999999999	74.86250000000000	0.60250000000000	1.95750000000000	1.48500000000000	26.25000000000000	22.84750000000000	23.65250000000000	0.147393548616587	0	0.366000000000000	-0.036730680123429	0	0.365000000000000	0.186031012055951	0	0.164000000000000
535	Chota Udaipur	GUJARAT	24	731	update2014	96.33000000000000	95.70999999999999	95.70999999999999	0.08000000000000	0.14750000000000	0.11500000000000	3.59000000000000	4.14250000000000	3.90250000000000	90.67500000000000	93.46250000000001	92.33499999999999	0.06750000000000	0.08000000000000	0.07500000000000	9.25750000000000	6.45750000000000	7.59000000000000	74.11750000000001	70.04750000000000	71.89749999999999	0.26250000000000	0.32000000000000	0.29500000000000	25.62000000000000	29.63250000000000	27.80750000000000	0.051823358174453	0	0.199000000000000	-0.033433638334491	0	0.330000000000000	0.514456561017567	0	0.088000000000000
536	Mahisagar	GUJARAT	24	730	update2014	98.96500000000000	98.52000000000000	98.52000000000000	0.02500000000000	0.03750000000000	0.02500000000000	1.01000000000000	1.44250000000000	1.15500000000000	95.17000000000000	94.98750000000000	95.31250000000000	0.00500000000000	0.00750000000000	0.00500000000000	4.82500000000000	5.00500000000000	4.68250000000000	71.17749999999999	69.86250000000000	70.41500000000001	0.28750000000000	0.36250000000000	0.32750000000000	28.53500000000000	29.77500000000000	29.25750000000000	0.285339953141847	2	0.029000000000000	0.049308781521117	0	0.344000000000000	0.247805982047975	0	0.259000000000000
537	Gir Somnath	GUJARAT	24	729	update2014	98.92500000000000	98.35750000000000	98.35750000000000	0.00750000000000	0.01000000000000	0.00750000000000	1.06750000000000	1.63250000000000	1.27000000000000	93.76250000000000	95.21750000000000	94.54000000000001	0.00750000000000	0.00750000000000	0.00750000000000	6.23000000000000	4.77500000000000	5.45250000000000	78.05000000000000	85.16500000000001	82.00000000000000	0.11250000000000	0.58500000000000	0.37500000000000	21.83750000000000	14.25000000000000	17.62500000000000	0.207283893739427	0	0.221000000000000	0.061139302577169	0	0.168000000000000	-0.148654036757321	0	0.081000000000000
538	Sabar Kantha	GUJARAT	24	472	2011_c	96.51250000000000	97.18500000000000	97.18500000000000	0.00250000000000	0.00500000000000	0.00250000000000	3.48500000000000	2.81000000000000	3.12750000000000	91.49750000000000	93.33750000000001	92.47000000000000	0.00750000000000	0.00250000000000	0.00500000000000	8.49500000000000	6.66000000000000	7.52500000000000	80.93500000000000	76.70500000000000	78.55500000000001	0.10250000000000	0.19500000000000	0.15500000000000	18.96250000000000	23.10000000000000	21.29000000000000	0.129105707101299	2	0.023000000000000	-0.049614600309516	0	0.181000000000000	0.034076007389534	0	0.330000000000000
539	Kachchh	GUJARAT	24	468	2011_c	98.43500000000000	97.89000000000000	97.89000000000000	0.21750000000000	0.10250000000000	0.15000000000000	1.34750000000000	2.00750000000000	1.61500000000000	86.02000000000000	95.10500000000000	91.10500000000000	0.09000000000000	0.05500000000000	0.07000000000000	13.89000000000000	4.84000000000000	8.82500000000000	71.14250000000000	58.78750000000000	63.69500000000000	0.61000000000000	1.28750000000000	1.00250000000000	28.24750000000000	39.92500000000000	35.30250000000000	0.158045750371149	0	0.186000000000000	0.108300589549164	0	0.193000000000000	0.715555208161077	0	0.146000000000000
540	Surendranagar	GUJARAT	24	475	2011_c	97.39250000000000	97.20250000000000	97.20250000000000	0.11750000000000	0.15750000000000	0.14000000000000	2.49000000000000	2.64000000000000	2.56750000000000	87.52249999999999	91.11000000000000	89.53000000000000	0.08000000000000	0.09000000000000	0.08750000000000	12.39750000000000	8.80000000000000	10.38250000000000	75.62250000000000	76.44250000000000	76.65750000000000	0.21750000000000	0.59250000000000	0.44250000000000	24.16000000000000	22.96500000000000	22.90000000000000	0.151432027463347	2	0.050000000000000	-0.065515265514740	0	0.400000000000000	0.163303526972596	0	0.118000000000000
541	Rajkot	GUJARAT	24	476	2011_c	99.16750000000000	99.03000000000000	99.03000000000000	0.01500000000000	0.02000000000000	0.02250000000000	0.81750000000000	0.95000000000000	0.74750000000000	97.54250000000000	98.54250000000000	98.32500000000000	0.01000000000000	0.00750000000000	0.00750000000000	2.44750000000000	1.45000000000000	1.66750000000000	83.15000000000001	76.71250000000001	79.28000000000000	0.09250000000000	0.13500000000000	0.11500000000000	16.75750000000000	23.15250000000000	20.60500000000000	0.243238634365871	0	0.082000000000000	0.074133036217370	0	0.425000000000000	0.087152656784809	0	0.055000000000000
542	Kheda	GUJARAT	24	483	2011_c	97.32500000000000	98.42500000000000	98.42500000000000	0.03250000000000	0.03000000000000	0.03250000000000	2.64250000000000	1.54500000000000	2.04000000000000	89.84000000000000	95.65750000000000	93.01750000000000	0.05500000000000	0.02750000000000	0.04250000000000	10.10500000000000	4.31500000000000	6.94000000000000	72.75000000000000	70.79000000000001	71.62250000000000	0.28000000000000	0.93500000000000	0.66750000000000	26.97000000000000	28.27500000000000	27.71000000000000	0.206491599206731	2	0.033000000000000	-0.022219616580933	0	0.216000000000000	0.198573054209512	0	0.213000000000000
543	Anand	GUJARAT	24	482	2011_c	99.60750000000000	99.45000000000000	99.45000000000000	0.01000000000000	0.01500000000000	0.01000000000000	0.38250000000000	0.53500000000000	0.46500000000000	96.81250000000000	99.22000000000000	98.34999999999999	0.00500000000000	0.01000000000000	0.00750000000000	3.18250000000000	0.77000000000000	1.64250000000000	83.34999999999999	77.96250000000001	80.27000000000000	0.43500000000000	0.77500000000000	0.63750000000000	16.21500000000000	21.26250000000000	19.09250000000000	0.236178826382542	0	0.319000000000000	0.123788996100553	0	0.464000000000000	-0.005336344416009	0	0.235000000000000
544	Bhavnagar	GUJARAT	24	481	2011_c	93.29750000000000	92.24250000000001	92.24250000000001	0.27000000000000	0.17250000000000	0.21250000000000	6.43250000000000	7.58500000000000	7.08750000000000	86.54500000000000	88.73500000000000	87.81750000000000	0.04750000000000	0.05750000000000	0.05750000000000	13.40750000000000	11.20750000000000	12.12500000000000	71.59500000000000	68.93500000000000	70.50000000000000	0.19250000000000	0.21000000000000	0.20750000000000	28.21250000000000	30.85500000000000	29.29250000000000	-0.114208365701646	0	0.284000000000000	-0.177134301907888	0	0.423000000000000	0.330422889078782	0	0.274000000000000
545	Junagadh	GUJARAT	24	479	2011_c	99.16500000000001	98.76000000000001	98.76000000000001	0.00250000000000	0.01000000000000	0.00750000000000	0.83250000000000	1.23000000000000	0.96000000000000	98.48500000000000	100.00000000000000	99.64749999999999	0.00000000000000	0.00000000000000	0.00000000000000	1.51500000000000	0.00000000000000	0.35250000000000	79.72750000000001	78.94499999999999	79.22250000000000	0.03250000000000	0.06250000000000	0.05000000000000	20.24000000000000	20.99250000000000	20.72750000000000	0.258636586995674	0	0.128000000000000	0.215941061434740	0	0.380000000000000	0.074697137826261	0	0.176000000000000
546	Jamnagar	GUJARAT	24	477	2011_c	96.71750000000000	97.86000000000000	97.86000000000000	0.21750000000000	0.36500000000000	0.30750000000000	3.06500000000000	1.77500000000000	2.25500000000000	92.81500000000000	96.02750000000000	94.93750000000000	0.05750000000000	0.04000000000000	0.04750000000000	7.12750000000000	3.93250000000000	5.01500000000000	79.51500000000000	72.20250000000000	75.45500000000000	0.13750000000000	0.31750000000000	0.23750000000000	20.34750000000000	27.48000000000000	24.30750000000000	0.177352349859513	0	0.132000000000000	0.029549280713949	0	0.463000000000000	0.445500364118409	1	0.049000000000000
547	Devbhumi Dwarka	GUJARAT	24	728	update2014	99.02249999999999	98.15000000000001	98.15000000000001	0.08250000000000	0.13500000000000	0.11000000000000	0.89500000000000	1.71500000000000	1.31500000000000	90.64250000000000	94.77750000000000	92.83499999999999	0.05750000000000	0.06500000000000	0.06250000000000	9.30000000000000	5.15750000000000	7.10250000000000	67.31250000000000	59.91750000000000	62.89250000000000	0.12500000000000	0.88250000000000	0.55250000000000	32.56250000000000	39.20000000000000	36.55500000000000	0.238040987099786	0	0.248000000000000	-0.032668407477965	0	0.392000000000000	1.055706515038615	0	0.195000000000000
548	Morbi	GUJARAT	24	727	update2014	95.73250000000000	96.39250000000000	96.39250000000000	0.15250000000000	0.20750000000000	0.18750000000000	4.11500000000000	3.40000000000000	3.67000000000000	87.99500000000000	92.65250000000000	90.54750000000000	0.04000000000000	0.11750000000000	0.08750000000000	11.96500000000000	7.23000000000000	9.36500000000000	75.14500000000000	70.35750000000000	72.11750000000001	0.31750000000000	0.36000000000000	0.33500000000000	24.53750000000000	29.28250000000000	27.54750000000000	0.083573711814051	0	0.150000000000000	0.004279070047501	0	0.395000000000000	0.568068500132821	0	0.080000000000000
549	Navsari	GUJARAT	24	490	2011_c	94.73250000000000	96.17000000000000	96.17000000000000	0.05500000000000	0.05500000000000	0.05500000000000	5.21250000000000	3.77500000000000	4.47500000000000	95.79250000000000	94.87000000000000	95.30249999999999	0.06750000000000	0.06750000000000	0.06750000000000	4.14000000000000	5.06250000000000	4.63000000000000	86.51750000000000	76.95000000000000	81.36499999999999	0.34500000000000	0.95500000000000	0.67500000000000	13.13750000000000	22.09500000000000	17.96000000000000	-0.000852163248632	0	0.390000000000000	-0.078088132825498	0	0.215000000000000	-0.090904385868358	0	0.054000000000000
550	Daman	DAMAN & DIU	25	495	2011_c	98.70500000000000	99.96750000000000	99.96750000000000	0.00500000000000	0.02250000000000	0.01500000000000	1.29000000000000	0.01000000000000	0.07500000000000	98.81500000000000	98.35500000000000	98.56500000000000	0.02750000000000	0.06500000000000	0.04750000000000	1.15750000000000	1.58000000000000	1.38750000000000	82.40750000000000	66.26250000000000	73.78250000000000	5.25250000000000	12.32500000000000	9.10000000000000	12.34000000000000	21.41250000000000	17.11750000000000	0.417065385031424	0	0.218000000000000	0.317101909507587	0	0.425000000000000	-0.052531938908215	0	0.380000000000000
551	Diu	DAMAN & DIU	25	494	2011_c	98.02500000000001	98.37250000000000	98.37250000000000	0.00000000000000	0.00000000000000	0.00000000000000	1.97500000000000	1.62750000000000	1.78250000000000	100.00000000000000	100.00000000000000	100.00000000000000	0.00000000000000	0.00000000000000	0.00000000000000	0.00000000000000	0.00000000000000	0.00000000000000	68.75250000000000	59.12750000000000	64.43500000000000	2.72250000000000	3.62500000000000	3.50000000000000	28.52500000000000	12.24750000000000	32.06500000000000	0.239283548224751	0	0.317000000000000	0.106244103981680	0	0.359000000000000	-0.212492335388603	0	0.447000000000000
552	Dadra & Nagar Haveli	DADRA & NAGAR HAVE	26	496	2011_c	99.30500000000001	99.52500000000001	99.52500000000001	0.57250000000000	0.47500000000000	0.56500000000000	0.12250000000000	0.00000000000000	0.01750000000000	98.68750000000000	98.20000000000000	98.42749999999999	0.41250000000000	0.66500000000000	0.54250000000000	0.90000000000000	1.13500000000000	1.03000000000000	88.60250000000001	76.37250000000000	82.12000000000000	2.71500000000000	7.18000000000000	5.91750000000000	8.68250000000000	16.44750000000000	11.96250000000000	0.431273850879572	0	0.069000000000000	0.341300482543724	0	0.280000000000000	-0.109460755889327	0	0.393000000000000
553	Gondiya	MAHARASHTRA	27	507	2011_c	99.11000000000000	99.20750000000000	99.20750000000000	0.00000000000000	0.00000000000000	0.00000000000000	0.89000000000000	0.79250000000000	0.84000000000000	98.98500000000000	99.10500000000000	99.04500000000000	0.00000000000000	0.00000000000000	0.00000000000000	1.01500000000000	0.89500000000000	0.95500000000000	95.28000000000000	93.33499999999999	94.29000000000001	0.46500000000000	0.80750000000000	0.64000000000000	4.25500000000000	5.85750000000000	5.07000000000000	0.300409202131568	0	0.066000000000000	0.432654171686940	0	0.056000000000000	0.705828378123832	0	0.170000000000000
554	Bhandara	MAHARASHTRA	27	506	2011_c	97.85750000000000	97.50500000000000	97.50500000000000	0.00000000000000	0.00000000000000	0.00000000000000	2.14250000000000	2.49500000000000	2.31500000000000	97.10250000000001	97.09000000000000	97.09500000000000	0.00000000000000	0.00000000000000	0.00000000000000	2.89750000000000	2.91000000000000	2.90500000000000	91.45750000000000	84.77000000000000	87.92000000000000	2.49500000000000	3.84250000000000	3.46250000000000	6.04750000000000	11.38750000000000	8.61750000000000	0.226651377230241	2	0.009000000000000	0.320913201275362	2	0.010000000000000	0.724597169891242	0	0.062000000000000
555	Jalgaon	MAHARASHTRA	27	499	2011_c	99.63500000000001	99.07250000000001	99.07250000000001	0.00000000000000	0.00000000000000	0.00000000000000	0.36500000000000	0.92750000000000	0.64750000000000	98.02500000000001	98.31999999999999	98.23750000000000	0.00000000000000	0.00000000000000	0.00000000000000	1.97500000000000	1.68000000000000	1.76250000000000	76.39500000000000	76.73999999999999	76.58000000000000	0.64000000000000	0.88250000000000	0.77250000000000	22.96500000000000	22.37750000000000	22.64750000000000	0.273179929421291	0	0.070000000000000	0.129608880407140	0	0.338000000000000	0.058563491432236	0	0.344000000000000
556	Wardha	MAHARASHTRA	27	504	2011_c	98.92500000000000	98.75000000000000	98.75000000000000	0.00000000000000	0.00000000000000	0.00000000000000	1.07500000000000	1.25000000000000	1.16750000000000	98.91249999999999	99.39500000000000	99.16500000000001	0.00000000000000	0.00000000000000	0.00000000000000	1.08750000000000	0.60500000000000	0.83500000000000	91.45750000000000	83.48750000000000	87.45750000000000	0.93750000000000	1.35750000000000	1.19750000000000	7.60500000000000	15.15500000000000	11.34500000000000	0.332463524871724	2	0.006000000000000	0.527251221484145	2	0.005000000000000	0.399441237709475	0	0.146000000000000
557	Buldana	MAHARASHTRA	27	500	2011_c	99.26750000000000	99.10500000000000	99.10500000000000	0.00750000000000	0.00250000000000	0.00500000000000	0.72500000000000	0.89250000000000	0.81250000000000	96.77249999999999	97.81000000000000	97.31999999999999	0.00000000000000	0.00000000000000	0.00000000000000	3.22750000000000	2.19000000000000	2.68000000000000	81.62000000000000	81.04500000000000	81.30750000000000	0.13750000000000	0.26500000000000	0.20750000000000	18.24250000000000	18.69000000000000	18.48500000000000	0.301091614695717	2	0.015000000000000	0.256756499043987	2	0.037000000000000	0.004207503911730	0	0.439000000000000
558	Akola	MAHARASHTRA	27	501	2011_c	98.61499999999999	98.72000000000000	98.72000000000000	0.00500000000000	0.00500000000000	0.00250000000000	1.38000000000000	1.27500000000000	1.32750000000000	98.16500000000001	98.83250000000000	98.64250000000000	0.00250000000000	0.00000000000000	0.00500000000000	1.83250000000000	1.16750000000000	1.35250000000000	83.55249999999999	81.67000000000000	82.56999999999999	0.43750000000000	0.70500000000000	0.57750000000000	16.01000000000000	17.62500000000000	16.85250000000000	0.320697024179769	2	0.026000000000000	0.453680791923972	2	0.035000000000000	0.066509428551138	0	0.336000000000000
559	Nashik	MAHARASHTRA	27	516	2011_c	99.49500000000000	99.84999999999999	99.84999999999999	0.00000000000000	0.00000000000000	0.00000000000000	0.50500000000000	0.15000000000000	0.29500000000000	97.94250000000000	98.58250000000000	98.28500000000000	0.00000000000000	0.00000000000000	0.00000000000000	2.05750000000000	1.41750000000000	1.71500000000000	79.77750000000000	77.56250000000000	78.59000000000000	1.91500000000000	2.31250000000000	2.13000000000000	18.30750000000000	20.12500000000000	19.28000000000000	0.152031632766431	0	0.272000000000000	0.065911891522625	0	0.422000000000000	0.002098165194424	0	0.168000000000000
560	Gadchiroli	MAHARASHTRA	27	508	2011_c	98.19750000000001	97.92000000000000	97.92000000000000	0.00000000000000	0.00000000000000	0.00000000000000	1.80250000000000	2.08000000000000	1.94500000000000	98.80500000000001	98.48500000000000	98.64749999999999	0.00000000000000	0.00000000000000	0.00000000000000	1.19500000000000	1.51500000000000	1.35250000000000	87.05750000000000	84.54000000000001	85.73999999999999	0.42000000000000	0.71250000000000	0.57250000000000	12.52250000000000	14.74750000000000	13.68750000000000	0.170008645607273	0	0.055000000000000	0.341938980410288	2	0.015000000000000	0.266660993858674	0	0.051000000000000
561	Washim	MAHARASHTRA	27	502	2011_c	99.15500000000000	99.27750000000000	99.27750000000000	0.00500000000000	0.01250000000000	0.01000000000000	0.84000000000000	0.71000000000000	0.77000000000000	98.90750000000000	99.25250000000000	99.37000000000000	0.00000000000000	0.00000000000000	0.00000000000000	1.09250000000000	0.74750000000000	0.63000000000000	82.95250000000000	86.18500000000000	84.72000000000000	0.08500000000000	0.28250000000000	0.19500000000000	16.96250000000000	13.53250000000000	15.08500000000000	0.321340514575825	2	0.039000000000000	0.455446564872371	2	0.031000000000000	0.040810719583767	0	0.439000000000000
562	Chandrapur	MAHARASHTRA	27	509	2011_c	100.00000000000000	99.98500000000000	99.98500000000000	0.00000000000000	0.00000000000000	0.00000000000000	0.00000000000000	0.01500000000000	0.00000000000000	99.47000000000000	99.86250000000000	99.67250000000000	0.00000000000000	0.00000000000000	0.00000000000000	0.53000000000000	0.13750000000000	0.32750000000000	86.75749999999999	83.84750000000000	85.22750000000001	2.27500000000000	3.06750000000000	2.69250000000000	10.96750000000000	13.08500000000000	12.08000000000000	0.360647032109118	2	0.024000000000000	0.454954830556015	2	0.017000000000000	0.479464447044826	2	0.031000000000000
563	Yavatmal	MAHARASHTRA	27	510	2011_c	98.41750000000000	98.73750000000000	98.73750000000000	0.01000000000000	0.01750000000000	0.01000000000000	1.57250000000000	1.24500000000000	1.40500000000000	97.78000000000000	98.19000000000000	97.99250000000001	0.00000000000000	0.00000000000000	0.00000000000000	2.22000000000000	1.81000000000000	2.00750000000000	82.09999999999999	77.60750000000000	79.73500000000000	1.01250000000000	1.04750000000000	1.03000000000000	16.88750000000000	21.34500000000000	19.23500000000000	0.293845062275835	2	0.003000000000000	0.376925045578229	2	0.005000000000000	-0.000918647610930	0	0.087000000000000
564	Jalna	MAHARASHTRA	27	514	2011_c	97.91750000000000	97.83250000000000	97.83250000000000	0.00000000000000	0.00000000000000	0.00000000000000	2.08250000000000	2.16750000000000	2.13500000000000	97.13000000000000	97.70999999999999	97.47750000000001	0.00000000000000	0.00000000000000	0.00000000000000	2.87000000000000	2.29000000000000	2.52250000000000	82.48999999999999	86.63249999999999	84.77500000000001	0.82750000000000	2.52500000000000	1.77750000000000	16.68250000000000	10.84250000000000	13.44750000000000	0.217601075356502	2	0.033000000000000	0.253908409248553	0	0.102000000000000	0.018319493635391	0	0.479000000000000
565	Ahmadnagar	MAHARASHTRA	27	522	2011_c	99.81000000000000	99.92250000000000	99.92250000000000	0.00000000000000	0.00000000000000	0.00000000000000	0.19000000000000	0.07750000000000	0.11250000000000	98.96500000000000	99.56500000000000	99.30500000000001	0.00000000000000	0.00000000000000	0.00000000000000	1.03500000000000	0.43500000000000	0.69500000000000	83.52000000000000	82.08000000000000	82.71750000000000	0.29250000000000	0.56000000000000	0.43750000000000	16.18750000000000	17.36000000000000	16.84500000000000	0.446078555196499	2	0.002000000000000	0.470899977264954	2	0.013000000000000	-0.000444800393520	0	0.478000000000000
566	Hingoli	MAHARASHTRA	27	512	2011_c	98.22250000000000	97.52500000000001	97.52500000000001	0.00000000000000	0.00000000000000	0.00000000000000	1.77750000000000	2.47500000000000	2.14250000000000	96.95000000000000	97.06750000000000	97.01500000000000	0.00000000000000	0.00000000000000	0.00000000000000	3.05000000000000	2.93250000000000	2.98500000000000	78.60250000000001	79.00749999999999	78.80750000000000	0.32750000000000	0.45500000000000	0.39250000000000	21.07000000000000	20.53750000000000	20.80000000000000	0.209360495104888	2	0.033000000000000	0.267410618231787	2	0.024000000000000	-0.023760172684558	0	0.384000000000000
567	Nanded	MAHARASHTRA	27	511	2011_c	98.76750000000000	98.47000000000000	98.47000000000000	0.00000000000000	0.00000000000000	0.00000000000000	1.23250000000000	1.53000000000000	1.39000000000000	97.31999999999999	98.41249999999999	97.97499999999999	0.00000000000000	0.00000000000000	0.00000000000000	2.68000000000000	1.58750000000000	2.02500000000000	78.67250000000000	81.48500000000000	80.13750000000000	0.49750000000000	0.60250000000000	0.55000000000000	20.83000000000000	17.91250000000000	19.31250000000000	0.259467846803564	2	0.012000000000000	0.282414597808019	2	0.036000000000000	-0.001708500134241	0	0.311000000000000
568	Parbhani	MAHARASHTRA	27	513	2011_c	98.52500000000001	98.65750000000000	98.65750000000000	0.00000000000000	0.00000000000000	0.00000000000000	1.47500000000000	1.34250000000000	1.40750000000000	97.53250000000000	98.64250000000000	98.11750000000001	0.00000000000000	0.00000000000000	0.00000000000000	2.46750000000000	1.35750000000000	1.88250000000000	79.80500000000001	77.54250000000000	78.52750000000000	0.32000000000000	0.47250000000000	0.40250000000000	19.87500000000000	21.98500000000000	21.07000000000000	0.252197239296471	0	0.070000000000000	0.336272001550204	0	0.057000000000000	-0.033868659059842	0	0.364000000000000
569	Pune	MAHARASHTRA	27	521	2011_c	99.99750000000000	100.00000000000000	100.00000000000000	0.00000000000000	0.00000000000000	0.00000000000000	0.00250000000000	0.00000000000000	0.00000000000000	98.27750000000000	99.86000000000000	99.13000000000000	0.00000000000000	0.00000000000000	0.00000000000000	1.72250000000000	0.14000000000000	0.87000000000000	85.21750000000000	78.66000000000000	81.70000000000000	1.52500000000000	2.07500000000000	1.81500000000000	13.25750000000000	19.26500000000000	16.48500000000000	0.453950321403599	2	0.004000000000000	0.516841545084315	2	0.005000000000000	-0.007263723933664	0	0.429000000000000
570	Bid	MAHARASHTRA	27	523	2011_c	98.45500000000000	98.43250000000000	98.43250000000000	0.10000000000000	0.20750000000000	0.16000000000000	1.44500000000000	1.36000000000000	1.40250000000000	96.73000000000000	98.45750000000000	97.66750000000000	0.10500000000000	0.07500000000000	0.08500000000000	3.16500000000000	1.46750000000000	2.24750000000000	81.70999999999999	83.97000000000000	82.90250000000000	0.56250000000000	0.77250000000000	0.68250000000000	17.72750000000000	15.25750000000000	16.41500000000000	0.299989834766192	2	0.007000000000000	0.331821149744615	2	0.027000000000000	0.027302179483958	0	0.418000000000000
571	Mumbai	MAHARASHTRA	27	519	2011_c	100.00000000000000	100.00000000000000	100.00000000000000	0.00000000000000	0.00000000000000	0.00000000000000	0.00000000000000	0.00000000000000	0.00000000000000	99.04500000000000	98.92250000000000	98.98000000000000	0.01750000000000	0.02500000000000	0.02250000000000	0.93750000000000	1.05250000000000	0.99750000000000	95.58000000000000	89.06000000000000	92.20999999999999	0.59750000000000	1.12250000000000	0.92250000000000	3.82250000000000	9.81750000000000	6.86750000000000	-0.547415800611387	0	0.125000000000000	-0.583825836381076	0	0.119000000000000	-2.455694537492548	3	0.008000000000000
572	Latur	MAHARASHTRA	27	524	2011_c	99.51000000000001	99.79500000000000	99.79500000000000	0.00000000000000	0.00000000000000	0.00000000000000	0.49000000000000	0.20500000000000	0.33500000000000	98.38249999999999	98.97750000000001	98.88249999999999	0.00000000000000	0.00000000000000	0.00000000000000	1.61750000000000	1.02250000000000	1.11750000000000	82.78250000000000	81.65750000000000	82.15000000000001	0.46750000000000	0.58250000000000	0.53500000000000	16.75000000000000	17.76000000000000	17.31500000000000	0.304606066214800	0	0.101000000000000	0.343037804960882	0	0.100000000000000	-0.024440856451164	0	0.398000000000000
573	Osmanabad	MAHARASHTRA	27	525	2011_c	98.99250000000001	99.19499999999999	99.19499999999999	0.00000000000000	0.00000000000000	0.00000000000000	1.00750000000000	0.80500000000000	0.80000000000000	98.22000000000000	98.53250000000000	98.63249999999999	0.00000000000000	0.00000000000000	0.00000000000000	1.78000000000000	1.46750000000000	1.36750000000000	76.97000000000000	76.53250000000000	76.75749999999999	0.02000000000000	0.04000000000000	0.03250000000000	23.01000000000000	23.42750000000000	23.21000000000000	0.289151434948613	0	0.054000000000000	0.299835770890001	0	0.114000000000000	-0.059560894885656	0	0.367000000000000
574	Solapur	MAHARASHTRA	27	526	2011_c	98.88249999999999	99.35250000000001	99.35250000000001	0.27250000000000	0.42500000000000	0.39500000000000	0.84500000000000	0.22250000000000	0.45750000000000	97.36250000000000	99.82750000000000	98.95750000000000	0.07250000000000	0.00000000000000	0.48750000000000	2.56500000000000	0.17250000000000	0.55500000000000	78.42749999999999	78.09250000000000	78.24500000000000	1.05750000000000	2.44750000000000	1.84500000000000	20.51500000000000	19.46000000000000	19.91000000000000	0.305297064451967	2	0.033000000000000	0.280204505725539	0	0.141000000000000	-0.008596036656235	0	0.382000000000000
575	Satara	MAHARASHTRA	27	527	2011_c	98.84000000000000	99.40000000000001	99.40000000000001	0.00000000000000	0.00000000000000	0.00000000000000	1.16000000000000	0.60000000000000	0.86250000000000	99.60750000000000	99.83499999999999	99.72750000000001	0.00000000000000	0.00000000000000	0.00000000000000	0.39250000000000	0.16500000000000	0.27250000000000	81.77249999999999	83.27249999999999	82.66000000000000	0.84250000000000	0.39250000000000	0.59750000000000	17.38500000000000	16.33500000000000	16.74250000000000	0.359434936922876	2	0.007000000000000	0.542651542387885	2	0.016000000000000	0.040120629128990	0	0.374000000000000
576	Ratnagiri	MAHARASHTRA	27	528	2011_c	99.34999999999999	98.57750000000000	98.57750000000000	0.00000000000000	0.00000000000000	0.00000000000000	0.65000000000000	1.42250000000000	1.00250000000000	96.77000000000000	98.49500000000000	97.66249999999999	0.00000000000000	0.00000000000000	0.00000000000000	3.23000000000000	1.50500000000000	2.33750000000000	82.76750000000000	80.34999999999999	81.53500000000000	0.54750000000000	0.74750000000000	0.65000000000000	16.68500000000000	18.90250000000000	17.81500000000000	0.332064836886248	2	0.013000000000000	0.368701710594501	2	0.009000000000000	0.072588879299393	0	0.122000000000000
577	Sangli	MAHARASHTRA	27	531	2011_c	98.93250000000000	99.22000000000000	99.22000000000000	0.00000000000000	0.00000000000000	0.00000000000000	1.06750000000000	0.78000000000000	0.91250000000000	99.09750000000000	99.24250000000001	99.17500000000000	0.00000000000000	0.00000000000000	0.00000000000000	0.90250000000000	0.75750000000000	0.82500000000000	89.07250000000001	86.20999999999999	87.73750000000000	0.58250000000000	0.67750000000000	0.50000000000000	10.34500000000000	13.11250000000000	11.76250000000000	0.283816894998456	2	0.045000000000000	0.299727856526090	0	0.141000000000000	0.149872249323540	0	0.313000000000000
578	Kolhapur	MAHARASHTRA	27	530	2011_c	99.82750000000000	99.91500000000001	99.91500000000001	0.00000000000000	0.00000000000000	0.00000000000000	0.17250000000000	0.08500000000000	0.06500000000000	99.48250000000000	98.59750000000000	99.79500000000000	0.00000000000000	0.00000000000000	0.00000000000000	0.51750000000000	1.40250000000000	0.20500000000000	92.94499999999999	89.10750000000000	91.71500000000000	0.67750000000000	0.91000000000000	0.76750000000000	6.37750000000000	9.98250000000000	7.51750000000000	0.377252120075002	2	0.041000000000000	0.474132234908506	0	0.083000000000000	0.605671073653207	0	0.148000000000000
579	Sindhudurg	MAHARASHTRA	27	529	2011_c	98.38500000000001	98.60250000000001	98.60250000000001	0.00000000000000	0.00000000000000	0.00000000000000	1.61500000000000	1.39750000000000	1.47000000000000	96.81000000000000	97.86250000000000	97.35500000000000	0.00000000000000	0.00000000000000	0.00000000000000	3.19000000000000	2.13750000000000	2.64500000000000	87.42500000000000	82.53250000000000	84.91249999999999	2.91750000000000	1.61250000000000	2.25500000000000	9.65750000000000	15.85500000000000	12.83250000000000	0.302438434099280	2	0.008000000000000	0.270953106945758	0	0.113000000000000	0.509704425991343	2	0.049000000000000
580	Thane	MAHARASHTRA	27	517	2011_c	100.00000000000000	100.00000000000000	100.00000000000000	0.00000000000000	0.00000000000000	0.00000000000000	0.00000000000000	0.00000000000000	0.00000000000000	98.09750000000000	98.50250000000000	98.32500000000000	0.00000000000000	0.00000000000000	0.00000000000000	1.90250000000000	1.49750000000000	1.67500000000000	78.02500000000001	73.19000000000000	75.49250000000001	2.57250000000000	3.29500000000000	2.95000000000000	19.40250000000000	23.51500000000000	21.55750000000000	0.135087159570228	0	0.403000000000000	0.101332027395124	0	0.428000000000000	0.136746645866673	0	0.090000000000000
581	Palghar	MAHARASHTRA	27	732	update2014	99.48250000000000	99.34500000000000	99.34500000000000	0.00000000000000	0.00000000000000	0.00000000000000	0.51750000000000	0.65500000000000	0.58750000000000	96.23250000000000	98.19499999999999	97.22000000000000	0.00000000000000	0.00000000000000	0.00000000000000	3.76750000000000	1.80500000000000	2.78000000000000	79.63500000000001	77.07500000000000	78.28000000000000	1.49500000000000	2.46500000000000	2.00750000000000	18.87000000000000	20.46000000000000	19.71250000000000	0.417991223285058	2	0.004000000000000	0.293083311812830	2	0.049000000000000	-0.003145111098533	0	0.470000000000000
582	Nandurbar	MAHARASHTRA	27	497	2011_c	99.49500000000000	99.35750000000000	99.35750000000000	0.00000000000000	0.00000000000000	0.00000000000000	0.50500000000000	0.64250000000000	0.57500000000000	97.86750000000001	97.75000000000000	97.80000000000000	0.00000000000000	0.00000000000000	0.00000000000000	2.13250000000000	2.25000000000000	2.20000000000000	84.52249999999999	82.97750000000001	83.66000000000000	0.74250000000000	0.75250000000000	0.74750000000000	14.73500000000000	16.27000000000000	15.59250000000000	-0.112009669813666	0	0.276000000000000	-0.213500177897035	0	0.161000000000000	-0.248538876643650	3	0.048000000000000
583	Amravati	MAHARASHTRA	27	503	2011_c	99.23250000000000	99.25250000000000	99.25250000000000	0.47500000000000	0.41750000000000	0.44500000000000	0.29250000000000	0.33000000000000	0.31250000000000	98.25250000000000	99.32500000000000	98.81000000000000	0.76250000000000	0.41250000000000	0.58000000000000	0.98500000000000	0.26250000000000	0.61000000000000	84.66000000000000	80.51500000000000	82.48250000000000	1.64250000000000	1.49000000000000	1.56000000000000	13.69750000000000	17.99500000000000	15.95750000000000	0.335130924162198	2	0.011000000000000	0.426135916420678	2	0.012000000000000	0.041209123485734	0	0.347000000000000
584	Dhule	MAHARASHTRA	27	498	2011_c	99.16500000000001	98.89250000000000	98.89250000000000	0.00250000000000	0.00500000000000	0.00250000000000	0.83250000000000	1.10250000000000	0.93000000000000	97.36750000000001	98.18750000000000	97.81000000000000	0.00750000000000	0.00250000000000	0.00500000000000	2.62500000000000	1.81000000000000	2.18500000000000	78.47250000000000	81.40750000000000	80.04500000000000	1.01000000000000	0.77250000000000	0.87500000000000	20.51750000000000	17.82000000000000	19.08000000000000	-0.005258478888869	0	0.409000000000000	-0.181774694163358	0	0.184000000000000	-0.008290332974434	0	0.071000000000000
585	Nagpur	MAHARASHTRA	27	505	2011_c	99.00000000000000	99.13750000000000	99.13750000000000	0.00000000000000	0.00000000000000	0.00000000000000	1.00000000000000	0.86250000000000	0.93000000000000	98.64749999999999	98.97499999999999	98.81500000000000	0.00000000000000	0.00000000000000	0.00000000000000	1.35250000000000	1.02500000000000	1.18500000000000	91.93250000000000	86.22250000000000	89.33750000000001	0.36500000000000	1.05000000000000	0.60250000000000	7.70250000000000	12.72750000000000	10.06000000000000	0.334703102970526	2	0.002000000000000	0.462758722423543	2	0.002000000000000	0.299729213355735	0	0.206000000000000
586	Aurangabad	MAHARASHTRA	27	515	2011_c	99.86250000000000	99.78250000000000	99.83250000000000	0.00000000000000	0.00000000000000	0.00000000000000	0.13750000000000	0.21750000000000	0.16750000000000	95.28000000000000	97.33000000000000	96.37000000000000	0.00000000000000	0.00000000000000	0.00000000000000	4.72000000000000	2.67000000000000	3.63000000000000	80.70999999999999	81.33499999999999	81.08000000000000	1.20500000000000	1.08000000000000	1.13500000000000	18.08500000000000	17.58500000000000	17.78500000000000	0.396659105438278	2	0.010000000000000	0.217792880542512	2	0.024000000000000	0.020279642105022	0	0.360000000000000
587	Raigarh	MAHARASHTRA	27	520	2011_c	99.07500000000000	99.09000000000000	99.08000000000000	0.00000000000000	0.00000000000000	0.00000000000000	0.92500000000000	0.91000000000000	0.92000000000000	97.43500000000000	97.88750000000000	97.67250000000000	0.00000000000000	0.00000000000000	0.00000000000000	2.56500000000000	2.11250000000000	2.32750000000000	78.75749999999999	74.61750000000001	76.55249999999999	0.86750000000000	1.37750000000000	1.14000000000000	20.37500000000000	24.00500000000000	22.30750000000000	0.110750229845490	0	0.375000000000000	0.114118200159728	0	0.342000000000000	0.099394005153156	0	0.210000000000000
588	Mumbai Suburban	MAHARASHTRA	27	518	2011_c	80.99750000000000	79.30750000000000	79.30750000000000	0.01250000000000	0.00000000000000	0.00500000000000	18.99000000000000	20.69250000000000	19.85750000000000	76.31750000000000	78.38750000000000	77.31999999999999	0.00000000000000	0.00000000000000	0.00000000000000	23.68250000000000	21.61250000000000	22.68000000000000	45.49000000000000	42.32750000000000	43.90250000000000	1.29000000000000	2.10500000000000	1.69750000000000	53.22000000000000	55.56750000000000	54.40000000000000	-1.410573725691751	4	0.007000000000000	-1.362775791200121	0	0.068000000000000	-0.842973391174098	0	0.376000000000000
589	Srikakulam	ANDHRA PRADESH	28	542	2011_c	100.00000000000000	99.40500000000000	99.40500000000000	0.00000000000000	0.00000000000000	0.00000000000000	0.00000000000000	0.59500000000000	0.00000000000000	99.31000000000000	97.92250000000000	98.56999999999999	0.00000000000000	0.00000000000000	0.00000000000000	0.69000000000000	2.07750000000000	1.43000000000000	89.84000000000000	85.07500000000000	87.41500000000001	0.00000000000000	0.00000000000000	0.00000000000000	10.16000000000000	14.92500000000000	12.58500000000000	0.347738322274744	0	0.099000000000000	0.149626444979649	0	0.395000000000000	0.089433877215080	0	0.394000000000000
590	Vizianagaram	ANDHRA PRADESH	28	543	2011_c	99.96250000000001	99.92250000000000	99.92250000000000	0.00000000000000	0.00000000000000	0.00000000000000	0.03750000000000	0.07750000000000	0.05750000000000	98.20250000000000	96.89250000000000	97.52500000000001	0.00000000000000	0.00000000000000	0.00000000000000	1.79750000000000	3.10750000000000	2.47500000000000	91.84000000000000	88.42500000000000	90.11499999999999	0.00000000000000	0.00000000000000	0.00000000000000	8.16000000000000	11.57500000000000	9.88500000000000	0.405459566500388	2	0.017000000000000	0.195998336151192	0	0.242000000000000	0.093908119040446	0	0.413000000000000
591	Visakhapatnam	ANDHRA PRADESH	28	544	2011_c	100.00000000000000	100.00000000000000	100.00000000000000	0.00000000000000	0.00000000000000	0.00000000000000	0.00000000000000	0.00000000000000	0.00000000000000	99.36000000000000	98.56000000000000	98.94750000000001	0.00250000000000	0.00250000000000	0.00250000000000	0.63750000000000	1.43750000000000	1.05000000000000	89.29000000000001	84.67500000000000	87.10750000000000	0.00250000000000	0.01000000000000	0.00500000000000	10.70750000000000	15.31500000000000	12.88750000000000	0.391404377049678	2	0.039000000000000	0.150091548115568	0	0.407000000000000	-0.225925734508092	0	0.224000000000000
592	Krishna	ANDHRA PRADESH	28	547	2011_c	100.00000000000000	100.00000000000000	100.00000000000000	0.00000000000000	0.00000000000000	0.00000000000000	0.00000000000000	0.00000000000000	0.00000000000000	99.24250000000001	99.01250000000000	99.12500000000000	0.00000000000000	0.00000000000000	0.00000000000000	0.75750000000000	0.98750000000000	0.87500000000000	88.21500000000000	77.82750000000000	82.77500000000001	0.00500000000000	0.00750000000000	0.00750000000000	11.78000000000000	22.16500000000000	17.21750000000000	0.410650253792965	2	0.025000000000000	0.524676513001400	2	0.008000000000000	0.163865544444022	2	0.042000000000000
593	Guntur	ANDHRA PRADESH	28	548	2011_c	99.50000000000000	99.51000000000001	99.51000000000001	0.00000000000000	0.00000000000000	0.00000000000000	0.50000000000000	0.49000000000000	0.49500000000000	98.55500000000001	98.53749999999999	98.54750000000000	0.00250000000000	0.00000000000000	0.00000000000000	1.44250000000000	1.46250000000000	1.45250000000000	87.88750000000000	83.22000000000000	85.45000000000000	0.00000000000000	0.00000000000000	0.00000000000000	12.11250000000000	16.78000000000000	14.55000000000000	0.300037639343855	0	0.086000000000000	0.374595471943699	0	0.053000000000000	0.043113098119617	0	0.406000000000000
594	East Godavari	ANDHRA PRADESH	28	545	2011_c	100.00000000000000	99.80249999999999	99.80249999999999	0.00000000000000	0.00000000000000	0.00000000000000	0.00000000000000	0.19750000000000	0.07500000000000	99.17250000000000	98.02750000000000	98.63000000000000	0.00250000000000	0.00750000000000	0.00500000000000	0.82500000000000	1.96500000000000	1.36500000000000	85.81250000000000	80.20750000000000	83.02000000000000	0.00250000000000	0.00000000000000	0.00000000000000	14.18500000000000	19.79250000000000	16.98000000000000	0.235384953356218	0	0.217000000000000	0.098609945571358	0	0.429000000000000	0.054371815163792	0	0.282000000000000
595	Prakasam	ANDHRA PRADESH	28	549	2011_c	98.99250000000001	98.49750000000000	98.49750000000000	0.00000000000000	0.00250000000000	0.00250000000000	1.00750000000000	1.50000000000000	1.14250000000000	96.93000000000001	95.80750000000000	96.34999999999999	0.00000000000000	0.00000000000000	0.00000000000000	3.07000000000000	4.19250000000000	3.65000000000000	83.69499999999999	78.87750000000000	81.23500000000000	0.00000000000000	0.00250000000000	0.00000000000000	16.30500000000000	21.12000000000000	18.76500000000000	0.338295172348769	2	0.006000000000000	0.172968174757704	0	0.120000000000000	0.002764354124251	0	0.465000000000000
596	Kurnool	ANDHRA PRADESH	28	552	2011_c	100.00000000000000	99.96250000000001	99.96250000000001	0.00000000000000	0.00000000000000	0.00000000000000	0.00000000000000	0.03750000000000	0.00000000000000	97.85750000000000	98.92749999999999	98.45750000000000	0.00000000000000	0.00000000000000	0.00000000000000	2.14250000000000	1.07250000000000	1.54250000000000	86.88249999999999	82.45999999999999	84.50000000000000	0.00000000000000	0.00000000000000	0.00000000000000	13.11750000000000	17.54000000000000	15.50000000000000	0.324643270182800	2	0.035000000000000	0.220289817232098	0	0.172000000000000	-0.151423543928958	0	0.137000000000000
597	Anantapur	ANDHRA PRADESH	28	553	2011_c	100.00000000000000	100.00000000000000	100.00000000000000	0.00000000000000	0.00000000000000	0.00000000000000	0.00000000000000	0.00000000000000	0.00000000000000	99.48000000000000	98.98750000000000	99.22499999999999	0.00000000000000	0.00250000000000	0.00250000000000	0.52000000000000	1.01000000000000	0.77250000000000	80.90000000000001	78.63000000000000	79.72750000000001	0.00000000000000	0.00250000000000	0.00250000000000	19.10000000000000	21.36750000000000	20.27000000000000	0.397137574992877	2	0.006000000000000	0.277366548027617	0	0.134000000000000	0.000651049652369	0	0.482000000000000
598	Sri Potti Sriramulu Nell*	ANDHRA PRADESH	28	550	2011_c	99.64749999999999	99.33250000000000	99.33250000000000	0.00000000000000	0.00250000000000	0.00000000000000	0.35250000000000	0.66500000000000	0.51500000000000	95.68500000000000	95.70750000000000	95.69250000000000	0.00000000000000	0.00000000000000	0.00000000000000	4.31500000000000	4.29250000000000	4.30750000000000	86.93750000000000	81.79000000000001	84.30500000000001	0.00000000000000	0.00250000000000	0.00250000000000	13.06250000000000	18.20750000000000	15.69250000000000	0.387092563616946	2	0.032000000000000	0.120798588200309	0	0.257000000000000	0.009365739755153	0	0.492000000000000
599	West Godavari	ANDHRA PRADESH	28	546	2011_c	99.99500000000000	99.67500000000000	99.67500000000000	0.00000000000000	0.00000000000000	0.00000000000000	0.00500000000000	0.32500000000000	0.17000000000000	99.09000000000000	98.89250000000000	99.02500000000001	0.01750000000000	0.00750000000000	0.01250000000000	0.89250000000000	1.10000000000000	0.96250000000000	92.59000000000000	84.51250000000000	88.55500000000001	0.00000000000000	0.00250000000000	0.00000000000000	7.41000000000000	15.48500000000000	11.44500000000000	0.432123530640030	2	0.011000000000000	0.503496163498925	2	0.019000000000000	0.328601539803706	0	0.206000000000000
600	Y.S.R.	ANDHRA PRADESH	28	551	2011_c	99.17000000000000	99.24750000000000	99.24750000000000	0.00000000000000	0.00500000000000	0.00250000000000	0.83000000000000	0.74750000000000	0.78500000000000	96.25250000000000	95.71750000000000	95.97000000000000	0.00000000000000	0.00000000000000	0.00000000000000	3.74750000000000	4.28250000000000	4.03000000000000	79.40250000000000	74.43500000000000	76.83750000000001	0.00500000000000	0.00500000000000	0.00500000000000	20.59250000000000	25.56000000000000	23.15750000000000	0.391638542672408	2	0.001000000000000	0.167346773167188	0	0.091000000000000	-0.089234716661551	0	0.338000000000000
601	Chittoor	ANDHRA PRADESH	28	554	2011_c	99.81750000000000	99.89749999999999	99.89749999999999	0.00000000000000	0.00000000000000	0.00000000000000	0.18250000000000	0.10250000000000	0.14000000000000	98.49500000000000	98.09500000000000	98.32750000000000	0.00000000000000	0.00000000000000	0.00000000000000	1.50500000000000	1.90500000000000	1.67250000000000	86.58000000000000	83.62000000000000	85.04000000000001	0.00000000000000	0.00000000000000	0.00000000000000	13.42000000000000	16.38000000000000	14.96000000000000	0.321466976659220	2	0.049000000000000	0.155824267899005	0	0.272000000000000	-0.021033893888520	0	0.442000000000000
602	Bagalkote	KARNATAKA	29	556	2011_c	96.28250000000000	95.69250000000000	95.69250000000000	0.35500000000000	0.39500000000000	0.37750000000000	3.36250000000000	3.91250000000000	3.65750000000000	93.80249999999999	93.31750000000000	93.55249999999999	0.31750000000000	0.44000000000000	0.38000000000000	5.88000000000000	6.24250000000000	6.06750000000000	76.11499999999999	75.77500000000001	75.93000000000001	1.34250000000000	2.25500000000000	1.81000000000000	22.54250000000000	21.97000000000000	22.26000000000000	0.100813390517956	2	0.022000000000000	0.023134453057279	0	0.054000000000000	0.009950814099758	0	0.465000000000000
603	Ballari	KARNATAKA	29	565	2011_c	96.90250000000000	96.23999999999999	96.23999999999999	0.10000000000000	0.09250000000000	0.09250000000000	2.99750000000000	3.66750000000000	3.35250000000000	92.05750000000000	92.36750000000001	92.21500000000000	0.28000000000000	0.40000000000000	0.34250000000000	7.66250000000000	7.23250000000000	7.44250000000000	85.32500000000000	82.68000000000001	83.93250000000000	1.49250000000000	2.68500000000000	2.12500000000000	13.18250000000000	14.63500000000000	13.94250000000000	0.094561152291291	0	0.072000000000000	-0.044154352344556	0	0.217000000000000	-0.278606484057986	0	0.084000000000000
604	Bangalore	KARNATAKA	29	572	2011_c	97.65000000000001	97.23000000000000	97.43000000000001	1.21750000000000	1.24500000000000	1.23250000000000	1.13250000000000	1.52500000000000	1.33750000000000	97.16000000000000	95.21250000000001	96.24250000000001	1.08250000000000	1.72000000000000	1.31250000000000	1.75750000000000	3.06750000000000	2.44500000000000	86.64250000000000	79.66000000000000	83.03749999999999	2.05250000000000	2.80500000000000	2.43500000000000	11.30500000000000	17.53500000000000	14.52750000000000	0.233889766114212	2	0.034000000000000	0.164209366653516	0	0.183000000000000	0.121361978278818	0	0.228000000000000
605	Belagavi	KARNATAKA	29	555	2011_c	98.45250000000000	98.15250000000000	98.15250000000000	0.00500000000000	0.00500000000000	0.00500000000000	1.54250000000000	1.84250000000000	1.70000000000000	94.87250000000000	95.11000000000000	94.99500000000000	0.04250000000000	0.01250000000000	0.03000000000000	5.08500000000000	4.87750000000000	4.97500000000000	72.59500000000000	72.31000000000000	72.47750000000001	0.37000000000000	0.86000000000000	0.62250000000000	27.03500000000000	26.83000000000000	26.90000000000000	-0.003660558182282	0	0.380000000000000	-0.076506973677736	0	0.176000000000000	0.484096965411236	0	0.102000000000000
606	Bengaluru Rural	KARNATAKA	29	583	2011_c	99.01750000000000	99.39749999999999	99.39749999999999	0.06500000000000	0.08500000000000	0.07500000000000	0.91750000000000	0.51750000000000	0.70500000000000	98.15000000000001	97.94250000000000	98.03749999999999	0.17000000000000	0.07000000000000	0.11750000000000	1.68000000000000	1.98750000000000	1.84500000000000	76.94000000000000	75.37250000000000	76.20000000000000	2.05500000000000	1.02000000000000	1.51000000000000	21.00500000000000	23.60750000000000	22.29000000000000	-0.006302377804832	0	0.407000000000000	-0.186190070064564	0	0.214000000000000	0.176731389579222	0	0.104000000000000
607	Bidar	KARNATAKA	29	558	2011_c	92.75749999999999	90.72000000000000	90.72000000000000	0.10500000000000	0.13500000000000	0.12250000000000	7.13750000000000	9.14500000000000	8.20750000000000	88.35500000000000	86.65750000000000	87.45250000000000	0.20750000000000	0.32500000000000	0.26750000000000	11.43750000000000	13.01750000000000	12.28000000000000	66.82500000000000	61.88250000000000	64.24250000000001	0.84750000000000	1.27750000000000	1.07000000000000	32.32750000000000	36.84000000000000	34.68750000000000	-0.162501058306124	0	0.111000000000000	-0.138657768528146	0	0.320000000000000	0.844386192303238	0	0.064000000000000
608	Chamarajanagara	KARNATAKA	29	578	2011_c	93.76250000000000	92.45750000000000	92.45750000000000	0.22750000000000	0.30750000000000	0.26750000000000	6.01000000000000	7.23500000000000	6.66750000000000	90.81999999999999	91.62000000000000	91.25000000000000	1.00750000000000	0.76750000000000	0.88500000000000	8.17250000000000	7.61250000000000	7.86500000000000	78.76500000000000	72.27249999999999	75.51250000000000	1.26250000000000	1.48500000000000	1.37500000000000	19.97250000000000	26.24250000000000	23.11250000000000	-0.045004258000701	0	0.421000000000000	-0.006181634734725	0	0.437000000000000	0.299584012056066	0	0.066000000000000
609	Chikkaballapura	KARNATAKA	29	582	2011_c	96.38249999999999	96.29750000000000	96.29750000000000	0.06000000000000	0.09750000000000	0.08000000000000	3.55750000000000	3.60500000000000	3.57250000000000	93.31250000000000	93.09250000000000	93.19250000000000	0.10250000000000	0.21500000000000	0.16500000000000	6.58500000000000	6.69250000000000	6.64250000000000	77.90750000000000	72.20000000000000	74.95750000000000	0.34250000000000	1.22250000000000	0.79500000000000	21.75000000000000	26.57750000000000	24.24750000000000	0.063393362471746	0	0.228000000000000	-0.009198955803064	0	0.283000000000000	0.160994260934921	0	0.225000000000000
610	Chikkamagaluru	KARNATAKA	29	570	2011_c	97.84500000000000	97.54250000000000	97.54250000000000	0.09500000000000	0.10250000000000	0.13500000000000	2.06000000000000	2.35500000000000	2.17500000000000	95.14000000000000	96.41000000000000	95.83250000000000	0.21500000000000	0.36750000000000	0.31750000000000	4.64500000000000	3.22250000000000	3.85000000000000	76.75250000000000	69.18250000000000	72.84999999999999	1.24750000000000	2.56000000000000	1.90750000000000	22.00000000000000	28.25750000000000	25.24250000000000	0.110902743456924	0	0.234000000000000	0.052411401551585	0	0.379000000000000	0.126853852148237	0	0.289000000000000
611	Chitradurga	KARNATAKA	29	566	2011_c	96.94499999999999	96.67000000000000	96.67000000000000	0.03000000000000	0.02500000000000	0.02750000000000	3.02500000000000	3.30500000000000	3.17000000000000	93.61000000000000	94.27750000000000	93.97250000000000	0.24250000000000	0.39500000000000	0.34500000000000	6.14750000000000	5.32750000000000	5.68250000000000	70.53500000000000	69.37000000000000	69.94000000000000	1.38500000000000	1.63750000000000	1.51500000000000	28.08000000000000	28.99250000000000	28.54500000000000	0.111529306672042	0	0.144000000000000	0.038349548362523	0	0.198000000000000	-0.197351470009400	0	0.363000000000000
612	Dakshina Kannada	KARNATAKA	29	575	2011_c	99.68750000000000	99.46750000000000	99.46750000000000	0.01000000000000	0.01750000000000	0.01250000000000	0.30250000000000	0.51500000000000	0.41750000000000	99.58750000000001	99.94000000000000	100.00000000000000	0.00000000000000	0.06000000000000	0.00000000000000	0.41250000000000	0.00000000000000	0.00000000000000	91.30500000000001	84.33750000000001	87.70750000000000	1.40500000000000	3.34500000000000	2.40500000000000	7.29000000000000	12.31750000000000	9.88750000000000	0.268207879806492	0	0.098000000000000	0.250706707582882	0	0.250000000000000	0.131473028052001	0	0.391000000000000
613	Davanagere	KARNATAKA	29	567	2011_c	97.84000000000000	97.33750000000001	97.33750000000001	0.00500000000000	0.00500000000000	0.00500000000000	2.15500000000000	2.65750000000000	2.32500000000000	96.14749999999999	95.29250000000000	95.69750000000001	0.04250000000000	0.05250000000000	0.04750000000000	3.81000000000000	4.65500000000000	4.25500000000000	84.20000000000000	74.87000000000000	79.39250000000000	0.38250000000000	0.70000000000000	0.54750000000000	15.41750000000000	24.43000000000000	20.06000000000000	0.126804494711628	0	0.207000000000000	0.074412320047917	0	0.285000000000000	0.018047031308645	0	0.289000000000000
614	Dharwad	KARNATAKA	29	562	2011_c	99.15250000000000	99.06500000000000	99.06500000000000	0.02750000000000	0.10750000000000	0.05750000000000	0.82000000000000	0.82750000000000	0.82500000000000	96.35750000000000	96.51500000000000	96.52500000000001	0.39500000000000	0.62250000000000	0.45000000000000	3.24750000000000	2.86250000000000	3.02500000000000	87.76500000000000	81.92749999999999	84.67000000000000	2.21500000000000	3.82250000000000	3.05500000000000	10.02000000000000	14.25000000000000	12.27500000000000	0.245145297102783	0	0.130000000000000	0.089012077529379	0	0.369000000000000	-0.315060799382768	0	0.192000000000000
615	Gadag	KARNATAKA	29	561	2011_c	97.12750000000000	97.27000000000000	97.27000000000000	0.29000000000000	0.26250000000000	0.27750000000000	2.58250000000000	2.46750000000000	2.50250000000000	93.61499999999999	94.01500000000000	93.94000000000000	0.25000000000000	0.86500000000000	0.63000000000000	6.13500000000000	5.12000000000000	5.43000000000000	83.47000000000000	73.63000000000000	77.96500000000000	1.86750000000000	2.59500000000000	2.24750000000000	14.66250000000000	23.77500000000000	19.78750000000000	0.113671803368876	0	0.276000000000000	0.019698358637531	0	0.442000000000000	0.017464288927819	0	0.237000000000000
616	Hassan	KARNATAKA	29	574	2011_c	96.45000000000000	95.86750000000001	95.86750000000001	0.02250000000000	0.06750000000000	0.04500000000000	3.52750000000000	4.06500000000000	3.79500000000000	95.19250000000000	94.42250000000000	94.87500000000000	0.11000000000000	0.22250000000000	0.18500000000000	4.69750000000000	5.35500000000000	4.94000000000000	81.83750000000001	75.52249999999999	78.73999999999999	1.31000000000000	1.29750000000000	1.31500000000000	16.85250000000000	23.18000000000000	19.94500000000000	0.057885743787206	0	0.239000000000000	0.026643036772425	0	0.433000000000000	0.023939885245114	0	0.240000000000000
617	Haveri	KARNATAKA	29	564	2011_c	96.96500000000000	96.53749999999999	96.53749999999999	0.15500000000000	0.20250000000000	0.16250000000000	2.88000000000000	3.26000000000000	3.07000000000000	93.17250000000000	92.54000000000001	92.83750000000001	0.09750000000000	0.24750000000000	0.17500000000000	6.73000000000000	7.21250000000000	6.98750000000000	72.07250000000001	64.92250000000000	68.45250000000000	1.65000000000000	3.65500000000000	2.66500000000000	26.27750000000000	31.42250000000000	28.88250000000000	0.091445988351959	0	0.303000000000000	-0.014082509170290	0	0.472000000000000	0.012959862124893	0	0.464000000000000
618	Kalaburagi	KARNATAKA	29	579	2011_c	95.72750000000001	94.85500000000000	94.85500000000000	0.15000000000000	0.20000000000000	0.15750000000000	4.12250000000000	4.94500000000000	4.36750000000000	90.70250000000000	88.85500000000000	89.68000000000001	0.16000000000000	0.27250000000000	0.22000000000000	9.13750000000000	10.87250000000000	10.10000000000000	66.00500000000000	66.68250000000000	66.38000000000000	0.21750000000000	0.44250000000000	0.34000000000000	33.77750000000000	32.87500000000000	33.28000000000000	0.029795910673612	0	0.145000000000000	-0.075232867719037	0	0.361000000000000	0.088439394631093	0	0.447000000000000
619	Kodagu	KARNATAKA	29	576	2011_c	97.13000000000000	98.24750000000000	98.24750000000000	0.22750000000000	0.12000000000000	0.17250000000000	2.64250000000000	1.63250000000000	2.07750000000000	91.89749999999999	93.15750000000000	92.67250000000000	0.51500000000000	0.60250000000000	0.56000000000000	7.58750000000000	6.24000000000000	6.76750000000000	76.66750000000000	69.92250000000000	73.43500000000000	1.24250000000000	2.96750000000000	2.11000000000000	22.09000000000000	27.11000000000000	24.45500000000000	0.203196137640146	0	0.056000000000000	-0.015522725338957	0	0.287000000000000	0.080228931653819	0	0.331000000000000
620	Kolar	KARNATAKA	29	581	2011_c	95.19250000000000	95.66750000000000	95.66750000000000	0.12250000000000	0.12000000000000	0.12000000000000	4.68500000000000	4.21250000000000	4.42250000000000	93.25000000000000	92.62000000000000	92.91249999999999	0.23500000000000	0.32500000000000	0.27750000000000	6.51500000000000	7.05500000000000	6.81000000000000	79.24250000000001	71.00250000000000	74.94750000000001	0.41500000000000	1.16500000000000	0.80250000000000	20.34250000000000	27.83250000000000	24.25000000000000	0.030526381996141	0	0.146000000000000	-0.009881023781606	0	0.426000000000000	0.048950412622600	0	0.381000000000000
621	Koppal	KARNATAKA	29	560	2011_c	95.74500000000000	96.26000000000001	96.26000000000001	0.68250000000000	0.77500000000000	0.73000000000000	3.57250000000000	2.96500000000000	3.25750000000000	91.92000000000000	90.72250000000000	91.29750000000000	0.75250000000000	0.71750000000000	0.73000000000000	7.32750000000000	8.56000000000000	7.97250000000000	75.71750000000000	71.82750000000000	73.64500000000000	2.72750000000000	3.74500000000000	3.27000000000000	21.55500000000000	24.42750000000000	23.08500000000000	0.105620195055762	0	0.167000000000000	-0.043209107325128	0	0.393000000000000	0.051212284890438	0	0.378000000000000
622	Mandya	KARNATAKA	29	573	2011_c	97.00250000000000	97.09999999999999	97.09999999999999	0.04750000000000	0.02500000000000	0.03500000000000	2.95000000000000	2.87500000000000	2.90750000000000	95.74250000000001	93.49500000000000	94.33250000000000	0.05000000000000	0.11000000000000	0.11500000000000	4.20750000000000	6.39500000000000	5.55250000000000	79.43500000000000	68.08000000000000	73.29750000000000	0.81500000000000	1.00750000000000	0.90750000000000	19.75000000000000	30.91250000000000	25.79500000000000	0.107530248052306	0	0.179000000000000	0.007240500395691	0	0.498000000000000	0.005986236834882	0	0.497000000000000
623	Mysuru	KARNATAKA	29	577	2011_c	98.19499999999999	97.78749999999999	97.78749999999999	0.18500000000000	0.21750000000000	0.18000000000000	1.62000000000000	1.99500000000000	1.80000000000000	94.51000000000001	94.40750000000000	94.46500000000000	0.34000000000000	0.35000000000000	0.34500000000000	5.15000000000000	5.24250000000000	5.19000000000000	89.40250000000000	80.47250000000000	84.83750000000001	0.81500000000000	0.97250000000000	0.89250000000000	9.78250000000000	18.55500000000000	14.27000000000000	0.084150772252244	0	0.412000000000000	0.020734488050782	0	0.448000000000000	-0.214644046445738	0	0.157000000000000
624	Raichur	KARNATAKA	29	559	2011_c	95.13000000000000	94.08750000000001	94.08750000000001	0.21500000000000	0.16250000000000	0.18500000000000	4.65500000000000	5.75000000000000	5.24000000000000	89.33000000000000	88.45250000000000	88.87000000000000	0.16750000000000	0.20250000000000	0.18500000000000	10.50250000000000	11.34500000000000	10.94500000000000	72.29250000000000	71.25749999999999	71.73500000000000	0.74750000000000	1.01750000000000	0.89500000000000	26.96000000000000	27.72500000000000	27.37000000000000	-0.017423086143160	0	0.222000000000000	-0.220983039011992	0	0.317000000000000	-0.290381631673070	0	0.283000000000000
625	Ramanagara	KARNATAKA	29	584	2011_c	97.02500000000001	96.33250000000000	96.33250000000000	0.01500000000000	0.05000000000000	0.03250000000000	2.96000000000000	3.61750000000000	3.31000000000000	96.82250000000001	98.76750000000000	97.91000000000000	0.03750000000000	0.14000000000000	0.09000000000000	3.14000000000000	1.09250000000000	2.00000000000000	85.67749999999999	72.96500000000000	78.74500000000000	0.53250000000000	1.01500000000000	0.79250000000000	13.79000000000000	26.02000000000000	20.46250000000000	0.087536805556526	0	0.181000000000000	0.226639804264186	0	0.181000000000000	-0.074629362818139	0	0.068000000000000
626	Shivamogga	KARNATAKA	29	568	2011_c	99.87000000000000	99.63249999999999	99.63249999999999	0.13000000000000	0.28750000000000	0.25500000000000	0.00000000000000	0.08000000000000	0.00000000000000	95.15000000000001	94.91249999999999	95.02249999999999	0.49250000000000	1.06500000000000	0.79000000000000	4.35750000000000	4.02250000000000	4.18750000000000	84.60500000000000	70.86250000000000	77.54000000000001	1.20000000000000	3.30250000000000	2.27750000000000	14.19500000000000	25.83500000000000	20.18250000000000	0.321267354098322	2	0.032000000000000	0.128743025419614	0	0.084000000000000	-0.061281487573025	4	0.031000000000000
627	Tumakuru	KARNATAKA	29	571	2011_c	97.98750000000000	99.07250000000001	99.07250000000001	0.02250000000000	0.02000000000000	0.01250000000000	1.99000000000000	0.90750000000000	1.23000000000000	95.12250000000000	96.08499999999999	95.64749999999999	0.02250000000000	0.01000000000000	0.01500000000000	4.85500000000000	3.90500000000000	4.33750000000000	87.38750000000000	73.81750000000000	79.95500000000000	0.33500000000000	0.93000000000000	0.70250000000000	12.27750000000000	25.25250000000000	19.34250000000000	0.238644411222574	2	0.041000000000000	0.065052946317953	0	0.263000000000000	0.001980002824041	0	0.331000000000000
628	Udupi	KARNATAKA	29	569	2011_c	100.00000000000000	100.00000000000000	100.00000000000000	0.00000000000000	0.00000000000000	0.00000000000000	0.00000000000000	0.00000000000000	0.00000000000000	99.85500000000000	100.00000000000000	100.00000000000000	0.14500000000000	0.00000000000000	0.00000000000000	0.00000000000000	0.00000000000000	0.00000000000000	98.10250000000001	89.91500000000001	93.78749999999999	0.80500000000000	1.84500000000000	1.39250000000000	1.09250000000000	8.24000000000000	4.82000000000000	0.300202058406079	0	0.114000000000000	0.077949805570700	0	0.463000000000000	-0.369950772615159	0	0.259000000000000
629	Uttara Kannada	KARNATAKA	29	563	2011_c	99.86000000000000	99.32500000000000	99.32500000000000	0.14000000000000	0.54000000000000	0.38750000000000	0.00000000000000	0.13500000000000	0.00000000000000	95.06999999999999	96.13000000000000	95.60750000000000	0.53750000000000	0.57250000000000	0.60000000000000	4.39250000000000	3.29750000000000	3.79250000000000	83.11250000000000	73.17000000000000	77.82250000000001	1.44750000000000	1.52750000000000	1.48250000000000	15.44000000000000	25.30250000000000	20.69500000000000	0.336077214005369	0	0.071000000000000	0.107580411066412	0	0.264000000000000	-0.044928429649413	0	0.274000000000000
630	Vijayapura	KARNATAKA	29	557	2011_c	98.07250000000001	96.78250000000000	96.78250000000000	0.07250000000000	0.09250000000000	0.08500000000000	1.85500000000000	3.12500000000000	2.53750000000000	92.96250000000001	95.81000000000000	94.49500000000000	0.48750000000000	0.65000000000000	0.57250000000000	6.55000000000000	3.54000000000000	4.93250000000000	87.51250000000000	84.42000000000000	86.32250000000001	0.57750000000000	0.91000000000000	0.81250000000000	11.91000000000000	14.67000000000000	12.86500000000000	0.160055411652132	0	0.095000000000000	0.071598623301385	0	0.216000000000000	-0.010256847132941	0	0.472000000000000
631	Yadgir	KARNATAKA	29	580	2011_c	94.94000000000000	94.11499999999999	94.11499999999999	0.08250000000000	0.08000000000000	0.08250000000000	4.97750000000000	5.80500000000000	5.41250000000000	85.77750000000000	85.06999999999999	85.41750000000000	0.23750000000000	0.34250000000000	0.29500000000000	13.98500000000000	14.58750000000000	14.28750000000000	74.20000000000000	69.44499999999999	71.39500000000000	0.84750000000000	1.85500000000000	1.42750000000000	24.95250000000000	28.70000000000000	27.17750000000000	-0.023422385812439	0	0.152000000000000	-0.287071274372954	0	0.262000000000000	0.112311888251612	0	0.365000000000000
632	North Goa	GOA	30	585	2011_c	99.54250000000000	99.56999999999999	99.56999999999999	0.00000000000000	0.00000000000000	0.00000000000000	0.45750000000000	0.43000000000000	0.44250000000000	93.38750000000000	98.20000000000000	95.76000000000001	0.00000000000000	0.00000000000000	0.00000000000000	6.61250000000000	1.80000000000000	4.24000000000000	94.45250000000000	78.62500000000000	86.66249999999999	2.51750000000000	9.72250000000000	7.06500000000000	3.03000000000000	11.65250000000000	6.27250000000000	0.375156521472272	2	0.027000000000000	0.188496255916733	2	0.031000000000000	1.103899381173127	2	0.037000000000000
[truncated: 94 more rows]
